# Supplementary material for: Integrative multi-omics analysis of gastric cancer evolution from precancerous lesions to metastasis identifies a deep learning-based prognostic model
Source: Front Immunol. 2025 Oct 31;16:1680517. doi: 10.3389/fimmu.2025.1680517 (PMC12615467; doi:10.3389/fimmu.2025.1680517)
Supplement: Supplementary file 1 [file Table1.xlsx]

## Sheet: SupTable1
SupTable1 The relative abundance of major cell types across the 7 tissue types.
Sample	annotation_broad	count	total_count	proportion	Type
GSE134520-CAG1	FB	61	3983	0.0153151	CAG
GSE134520-CAG1	EC	109	3983	0.0273663	CAG
GSE134520-CAG1	T	1	3983	0.000251067	CAG
GSE134520-CAG1	B	4	3983	0.00100427	CAG
GSE134520-CAG1	Epithelial	3091	3983	0.776048	CAG
GSE134520-CAG1	Mφ	0	3983	0	CAG
GSE134520-CAG1	Malignant	0	3983	0	CAG
GSE134520-CAG1	Mast	12	3983	0.0030128	CAG
GSE134520-CAG1	NK	2	3983	0.000502134	CAG
GSE134520-CAG1	Neutrophil	0	3983	0	CAG
GSE134520-CAG1	Plasma	534	3983	0.13407	CAG
GSE134520-CAG1	Mural cell	24	3983	0.00602561	CAG
GSE134520-CAG1	Schwann cell	0	3983	0	CAG
GSE134520-CAG2	FB	199	9243	0.0215298	CAG
GSE134520-CAG2	EC	281	9243	0.0304014	CAG
GSE134520-CAG2	T	2	9243	0.00021638	CAG
GSE134520-CAG2	B	18	9243	0.00194742	CAG
GSE134520-CAG2	Epithelial	7716	9243	0.834794	CAG
GSE134520-CAG2	Mφ	1	9243	0.00010819	CAG
GSE134520-CAG2	Malignant	0	9243	0	CAG
GSE134520-CAG2	Mast	77	9243	0.00833063	CAG
GSE134520-CAG2	NK	13	9243	0.00140647	CAG
GSE134520-CAG2	Neutrophil	0	9243	0	CAG
GSE134520-CAG2	Plasma	459	9243	0.0496592	CAG
GSE134520-CAG2	Mural cell	56	9243	0.00605864	CAG
GSE134520-CAG2	Schwann cell	0	9243	0	CAG
GSE134520-CAG3	FB	334	7273	0.0459233	CAG
GSE134520-CAG3	EC	111	7273	0.0152619	CAG
GSE134520-CAG3	T	5	7273	0.000687474	CAG
GSE134520-CAG3	B	1	7273	0.000137495	CAG
GSE134520-CAG3	Epithelial	6295	7273	0.86553	CAG
GSE134520-CAG3	Mφ	9	7273	0.00123745	CAG
GSE134520-CAG3	Malignant	0	7273	0	CAG
GSE134520-CAG3	Mast	110	7273	0.0151244	CAG
GSE134520-CAG3	NK	8	7273	0.00109996	CAG
GSE134520-CAG3	Neutrophil	0	7273	0	CAG
GSE134520-CAG3	Plasma	43	7273	0.00591228	CAG
GSE134520-CAG3	Mural cell	58	7273	0.0079747	CAG
GSE134520-CAG3	Schwann cell	18	7273	0.00247491	CAG
GSE134520-EGC	FB	2	3472	0.000576037	PT
GSE134520-EGC	EC	5	3472	0.00144009	PT
GSE134520-EGC	T	30	3472	0.00864055	PT
GSE134520-EGC	B	0	3472	0	PT
GSE134520-EGC	Epithelial	3123	3472	0.899482	PT
GSE134520-EGC	Mφ	5	3472	0.00144009	PT
GSE134520-EGC	Malignant	290	3472	0.0835253	PT
GSE134520-EGC	Mast	11	3472	0.0031682	PT
GSE134520-EGC	NK	2	3472	0.000576037	PT
GSE134520-EGC	Neutrophil	0	3472	0	PT
GSE134520-EGC	Plasma	3	3472	0.000864055	PT
GSE134520-EGC	Mural cell	1	3472	0.000288018	PT
GSE134520-EGC	Schwann cell	0	3472	0	PT
GSE134520-IMS1	FB	87	3285	0.026484	IMS
GSE134520-IMS1	EC	48	3285	0.0146119	IMS
GSE134520-IMS1	T	7	3285	0.0021309	IMS
GSE134520-IMS1	B	4	3285	0.00121766	IMS
GSE134520-IMS1	Epithelial	2459	3285	0.748554	IMS
GSE134520-IMS1	Mφ	36	3285	0.0109589	IMS
GSE134520-IMS1	Malignant	0	3285	0	IMS
GSE134520-IMS1	Mast	14	3285	0.0042618	IMS
GSE134520-IMS1	NK	0	3285	0	IMS
GSE134520-IMS1	Neutrophil	1	3285	0.000304414	IMS
GSE134520-IMS1	Plasma	371	3285	0.112938	IMS
GSE134520-IMS1	Mural cell	24	3285	0.00730594	IMS
GSE134520-IMS1	Schwann cell	0	3285	0	IMS
GSE134520-IMS2	FB	50	3721	0.0134372	IMS
GSE134520-IMS2	EC	25	3721	0.00671862	IMS
GSE134520-IMS2	T	2	3721	0.00053749	IMS
GSE134520-IMS2	B	0	3721	0	IMS
GSE134520-IMS2	Epithelial	3028	3721	0.81376	IMS
GSE134520-IMS2	Mφ	16	3721	0.00429992	IMS
GSE134520-IMS2	Malignant	0	3721	0	IMS
GSE134520-IMS2	Mast	30	3721	0.00806235	IMS
GSE134520-IMS2	NK	0	3721	0	IMS
GSE134520-IMS2	Neutrophil	0	3721	0	IMS
GSE134520-IMS2	Plasma	191	3721	0.0513303	IMS
GSE134520-IMS2	Mural cell	5	3721	0.00134373	IMS
GSE134520-IMS2	Schwann cell	0	3721	0	IMS
GSE134520-IMS3	FB	20	2374	0.0084246	IMS
GSE134520-IMS3	EC	48	2374	0.020219	IMS
GSE134520-IMS3	T	51	2374	0.0214827	IMS
GSE134520-IMS3	B	0	2374	0	IMS
GSE134520-IMS3	Epithelial	2034	2374	0.856782	IMS
GSE134520-IMS3	Mφ	9	2374	0.00379107	IMS
GSE134520-IMS3	Malignant	0	2374	0	IMS
GSE134520-IMS3	Mast	25	2374	0.0105308	IMS
GSE134520-IMS3	NK	11	2374	0.00463353	IMS
GSE134520-IMS3	Neutrophil	0	2374	0	IMS
GSE134520-IMS3	Plasma	19	2374	0.00800337	IMS
GSE134520-IMS3	Mural cell	7	2374	0.00294861	IMS
GSE134520-IMS3	Schwann cell	0	2374	0	IMS
GSE134520-IMS4	FB	94	4252	0.0221072	IMS
GSE134520-IMS4	EC	115	4252	0.0270461	IMS
GSE134520-IMS4	T	23	4252	0.00540922	IMS
GSE134520-IMS4	B	1	4252	0.000235183	IMS
GSE134520-IMS4	Epithelial	3401	4252	0.799859	IMS
GSE134520-IMS4	Mφ	28	4252	0.00658514	IMS
GSE134520-IMS4	Malignant	0	4252	0	IMS
GSE134520-IMS4	Mast	78	4252	0.0183443	IMS
GSE134520-IMS4	NK	8	4252	0.00188147	IMS
GSE134520-IMS4	Neutrophil	0	4252	0	IMS
GSE134520-IMS4	Plasma	392	4252	0.0921919	IMS
GSE134520-IMS4	Mural cell	26	4252	0.00611477	IMS
GSE134520-IMS4	Schwann cell	1	4252	0.000235183	IMS
GSE134520-IMW1	FB	186	2245	0.0828508	IMW
GSE134520-IMW1	EC	141	2245	0.0628062	IMW
GSE134520-IMW1	T	26	2245	0.0115813	IMW
GSE134520-IMW1	B	41	2245	0.0182628	IMW
GSE134520-IMW1	Epithelial	1485	2245	0.66147	IMW
GSE134520-IMW1	Mφ	68	2245	0.0302895	IMW
GSE134520-IMW1	Malignant	0	2245	0	IMW
GSE134520-IMW1	Mast	40	2245	0.0178174	IMW
GSE134520-IMW1	NK	13	2245	0.00579065	IMW
GSE134520-IMW1	Neutrophil	0	2245	0	IMW
GSE134520-IMW1	Plasma	59	2245	0.0262806	IMW
GSE134520-IMW1	Mural cell	13	2245	0.00579065	IMW
GSE134520-IMW1	Schwann cell	1	2245	0.000445434	IMW
GSE134520-IMW2	FB	286	2031	0.140817	IMW
GSE134520-IMW2	EC	34	2031	0.0167405	IMW
GSE134520-IMW2	T	27	2031	0.0132939	IMW
GSE134520-IMW2	B	0	2031	0	IMW
GSE134520-IMW2	Epithelial	1269	2031	0.624815	IMW
GSE134520-IMW2	Mφ	47	2031	0.0231413	IMW
GSE134520-IMW2	Malignant	0	2031	0	IMW
GSE134520-IMW2	Mast	9	2031	0.00443131	IMW
GSE134520-IMW2	NK	4	2031	0.00196947	IMW
GSE134520-IMW2	Neutrophil	0	2031	0	IMW
GSE134520-IMW2	Plasma	225	2031	0.110783	IMW
GSE134520-IMW2	Mural cell	26	2031	0.0128016	IMW
GSE134520-IMW2	Schwann cell	7	2031	0.00344658	IMW
GSE134520-NAG1	FB	0	2718	0	NAG
GSE134520-NAG1	EC	0	2718	0	NAG
GSE134520-NAG1	T	0	2718	0	NAG
GSE134520-NAG1	B	0	2718	0	NAG
GSE134520-NAG1	Epithelial	2587	2718	0.951803	NAG
GSE134520-NAG1	Mφ	4	2718	0.00147167	NAG
GSE134520-NAG1	Malignant	0	2718	0	NAG
GSE134520-NAG1	Mast	1	2718	0.000367918	NAG
GSE134520-NAG1	NK	0	2718	0	NAG
GSE134520-NAG1	Neutrophil	0	2718	0	NAG
GSE134520-NAG1	Plasma	10	2718	0.00367918	NAG
GSE134520-NAG1	Mural cell	0	2718	0	NAG
GSE134520-NAG1	Schwann cell	0	2718	0	NAG
GSE134520-NAG2	FB	59	1943	0.0303654	NAG
GSE134520-NAG2	EC	33	1943	0.016984	NAG
GSE134520-NAG2	T	5	1943	0.00257334	NAG
GSE134520-NAG2	B	0	1943	0	NAG
GSE134520-NAG2	Epithelial	1542	1943	0.793618	NAG
GSE134520-NAG2	Mφ	25	1943	0.0128667	NAG
GSE134520-NAG2	Malignant	0	1943	0	NAG
GSE134520-NAG2	Mast	10	1943	0.00514668	NAG
GSE134520-NAG2	NK	3	1943	0.001544	NAG
GSE134520-NAG2	Neutrophil	0	1943	0	NAG
GSE134520-NAG2	Plasma	167	1943	0.0859496	NAG
GSE134520-NAG2	Mural cell	6	1943	0.00308801	NAG
GSE134520-NAG2	Schwann cell	2	1943	0.00102934	NAG
GSE134520-NAG3	FB	16	1766	0.00906002	NAG
GSE134520-NAG3	EC	6	1766	0.00339751	NAG
GSE134520-NAG3	T	0	1766	0	NAG
GSE134520-NAG3	B	0	1766	0	NAG
GSE134520-NAG3	Epithelial	1599	1766	0.905436	NAG
GSE134520-NAG3	Mφ	15	1766	0.00849377	NAG
GSE134520-NAG3	Malignant	0	1766	0	NAG
GSE134520-NAG3	Mast	0	1766	0	NAG
GSE134520-NAG3	NK	0	1766	0	NAG
GSE134520-NAG3	Neutrophil	0	1766	0	NAG
GSE134520-NAG3	Plasma	32	1766	0.01812	NAG
GSE134520-NAG3	Mural cell	0	1766	0	NAG
GSE134520-NAG3	Schwann cell	0	1766	0	NAG
GSE163558-LN1	FB	1	4083	0.000244918	Metastasis
GSE163558-LN1	EC	1	4083	0.000244918	Metastasis
GSE163558-LN1	T	3058	4083	0.748959	Metastasis
GSE163558-LN1	B	956	4083	0.234142	Metastasis
GSE163558-LN1	Epithelial	1	4083	0.000244918	Metastasis
GSE163558-LN1	Mφ	27	4083	0.00661279	Metastasis
GSE163558-LN1	Malignant	5	4083	0.00122459	Metastasis
GSE163558-LN1	Mast	0	4083	0	Metastasis
GSE163558-LN1	NK	7	4083	0.00171443	Metastasis
GSE163558-LN1	Neutrophil	24	4083	0.00587803	Metastasis
GSE163558-LN1	Plasma	2	4083	0.000489836	Metastasis
GSE163558-LN1	Mural cell	1	4083	0.000244918	Metastasis
GSE163558-LN1	Schwann cell	0	4083	0	Metastasis
GSE163558-LN2	FB	14	7531	0.00185898	Metastasis
GSE163558-LN2	EC	13	7531	0.0017262	Metastasis
GSE163558-LN2	T	3656	7531	0.48546	Metastasis
GSE163558-LN2	B	3444	7531	0.45731	Metastasis
GSE163558-LN2	Epithelial	21	7531	0.00278847	Metastasis
GSE163558-LN2	Mφ	156	7531	0.0207144	Metastasis
GSE163558-LN2	Malignant	50	7531	0.00663923	Metastasis
GSE163558-LN2	Mast	12	7531	0.00159341	Metastasis
GSE163558-LN2	NK	37	7531	0.00491303	Metastasis
GSE163558-LN2	Neutrophil	31	7531	0.00411632	Metastasis
GSE163558-LN2	Plasma	93	7531	0.012349	Metastasis
GSE163558-LN2	Mural cell	4	7531	0.000531138	Metastasis
GSE163558-LN2	Schwann cell	0	7531	0	Metastasis
GSE163558-Li1	FB	1	1322	0.00075643	Metastasis
GSE163558-Li1	EC	26	1322	0.0196672	Metastasis
GSE163558-Li1	T	765	1322	0.578669	Metastasis
GSE163558-Li1	B	26	1322	0.0196672	Metastasis
GSE163558-Li1	Epithelial	9	1322	0.00680787	Metastasis
GSE163558-Li1	Mφ	61	1322	0.0461422	Metastasis
GSE163558-Li1	Malignant	8	1322	0.00605144	Metastasis
GSE163558-Li1	Mast	3	1322	0.00226929	Metastasis
GSE163558-Li1	NK	389	1322	0.294251	Metastasis
GSE163558-Li1	Neutrophil	28	1322	0.02118	Metastasis
GSE163558-Li1	Plasma	3	1322	0.00226929	Metastasis
GSE163558-Li1	Mural cell	3	1322	0.00226929	Metastasis
GSE163558-Li1	Schwann cell	0	1322	0	Metastasis
GSE163558-Li2	FB	0	10912	0	Metastasis
GSE163558-Li2	EC	9	10912	0.00082478	Metastasis
GSE163558-Li2	T	9572	10912	0.877199	Metastasis
GSE163558-Li2	B	462	10912	0.0423387	Metastasis
GSE163558-Li2	Epithelial	6	10912	0.000549853	Metastasis
GSE163558-Li2	Mφ	85	10912	0.00778959	Metastasis
GSE163558-Li2	Malignant	20	10912	0.00183285	Metastasis
GSE163558-Li2	Mast	4	10912	0.000366569	Metastasis
GSE163558-Li2	NK	640	10912	0.058651	Metastasis
GSE163558-Li2	Neutrophil	70	10912	0.00641496	Metastasis
GSE163558-Li2	Plasma	40	10912	0.00366569	Metastasis
GSE163558-Li2	Mural cell	4	10912	0.000366569	Metastasis
GSE163558-Li2	Schwann cell	0	10912	0	Metastasis
GSE163558-NT1	FB	8	2475	0.00323232	Adj_Normal
GSE163558-NT1	EC	18	2475	0.00727273	Adj_Normal
GSE163558-NT1	T	1043	2475	0.421414	Adj_Normal
GSE163558-NT1	B	454	2475	0.183434	Adj_Normal
GSE163558-NT1	Epithelial	225	2475	0.0909091	Adj_Normal
GSE163558-NT1	Mφ	30	2475	0.0121212	Adj_Normal
GSE163558-NT1	Malignant	0	2475	0	Adj_Normal
GSE163558-NT1	Mast	12	2475	0.00484848	Adj_Normal
GSE163558-NT1	NK	118	2475	0.0476768	Adj_Normal
GSE163558-NT1	Neutrophil	10	2475	0.0040404	Adj_Normal
GSE163558-NT1	Plasma	539	2475	0.217778	Adj_Normal
GSE163558-NT1	Mural cell	7	2475	0.00282828	Adj_Normal
GSE163558-NT1	Schwann cell	0	2475	0	Adj_Normal
GSE163558-O1	FB	218	2452	0.088907	Metastasis
GSE163558-O1	EC	105	2452	0.0428222	Metastasis
GSE163558-O1	T	490	2452	0.199837	Metastasis
GSE163558-O1	B	6	2452	0.00244698	Metastasis
GSE163558-O1	Epithelial	200	2452	0.0815661	Metastasis
GSE163558-O1	Mφ	351	2452	0.143148	Metastasis
GSE163558-O1	Malignant	831	2452	0.338907	Metastasis
GSE163558-O1	Mast	0	2452	0	Metastasis
GSE163558-O1	NK	84	2452	0.0342577	Metastasis
GSE163558-O1	Neutrophil	139	2452	0.0566884	Metastasis
GSE163558-O1	Plasma	5	2452	0.00203915	Metastasis
GSE163558-O1	Mural cell	23	2452	0.0093801	Metastasis
GSE163558-O1	Schwann cell	0	2452	0	Metastasis
GSE163558-P1	FB	196	4489	0.0436623	Metastasis
GSE163558-P1	EC	93	4489	0.0207173	Metastasis
GSE163558-P1	T	1741	4489	0.387837	Metastasis
GSE163558-P1	B	342	4489	0.0761862	Metastasis
GSE163558-P1	Epithelial	31	4489	0.00690577	Metastasis
GSE163558-P1	Mφ	335	4489	0.0746269	Metastasis
GSE163558-P1	Malignant	217	4489	0.0483404	Metastasis
GSE163558-P1	Mast	37	4489	0.00824237	Metastasis
GSE163558-P1	NK	132	4489	0.0294052	Metastasis
GSE163558-P1	Neutrophil	695	4489	0.154823	Metastasis
GSE163558-P1	Plasma	576	4489	0.128314	Metastasis
GSE163558-P1	Mural cell	94	4489	0.0209401	Metastasis
GSE163558-P1	Schwann cell	0	4489	0	Metastasis
GSE163558-PT1	FB	2	2503	0.000799041	PT
GSE163558-PT1	EC	39	2503	0.0155813	PT
GSE163558-PT1	T	529	2503	0.211346	PT
GSE163558-PT1	B	20	2503	0.00799041	PT
GSE163558-PT1	Epithelial	45	2503	0.0179784	PT
GSE163558-PT1	Mφ	188	2503	0.0751099	PT
GSE163558-PT1	Malignant	225	2503	0.0898921	PT
GSE163558-PT1	Mast	38	2503	0.0151818	PT
GSE163558-PT1	NK	139	2503	0.0555334	PT
GSE163558-PT1	Neutrophil	1257	2503	0.502197	PT
GSE163558-PT1	Plasma	20	2503	0.00799041	PT
GSE163558-PT1	Mural cell	1	2503	0.000399521	PT
GSE163558-PT1	Schwann cell	0	2503	0	PT
GSE163558-PT2	FB	362	7846	0.0461382	PT
GSE163558-PT2	EC	241	7846	0.0307163	PT
GSE163558-PT2	T	2007	7846	0.255799	PT
GSE163558-PT2	B	46	7846	0.00586286	PT
GSE163558-PT2	Epithelial	36	7846	0.00458832	PT
GSE163558-PT2	Mφ	735	7846	0.0936783	PT
GSE163558-PT2	Malignant	2776	7846	0.353811	PT
GSE163558-PT2	Mast	29	7846	0.00369615	PT
GSE163558-PT2	NK	638	7846	0.0813153	PT
GSE163558-PT2	Neutrophil	797	7846	0.10158	PT
GSE163558-PT2	Plasma	84	7846	0.0107061	PT
GSE163558-PT2	Mural cell	93	7846	0.0118532	PT
GSE163558-PT2	Schwann cell	2	7846	0.000254907	PT
GSE163558-PT3	FB	29	3417	0.00848698	PT
GSE163558-PT3	EC	17	3417	0.00497512	PT
GSE163558-PT3	T	1930	3417	0.564823	PT
GSE163558-PT3	B	631	3417	0.184665	PT
GSE163558-PT3	Epithelial	49	3417	0.0143401	PT
GSE163558-PT3	Mφ	100	3417	0.0292654	PT
GSE163558-PT3	Malignant	51	3417	0.0149254	PT
GSE163558-PT3	Mast	13	3417	0.00380451	PT
GSE163558-PT3	NK	12	3417	0.00351185	PT
GSE163558-PT3	Neutrophil	465	3417	0.136084	PT
GSE163558-PT3	Plasma	105	3417	0.0307287	PT
GSE163558-PT3	Mural cell	14	3417	0.00409716	PT
GSE163558-PT3	Schwann cell	1	3417	0.000292654	PT
GSE183904-sample1	FB	154	2595	0.0593449	Adj_Normal
GSE183904-sample1	EC	26	2595	0.0100193	Adj_Normal
GSE183904-sample1	T	685	2595	0.263969	Adj_Normal
GSE183904-sample1	B	102	2595	0.0393064	Adj_Normal
GSE183904-sample1	Epithelial	486	2595	0.187283	Adj_Normal
GSE183904-sample1	Mφ	65	2595	0.0250482	Adj_Normal
GSE183904-sample1	Malignant	0	2595	0	Adj_Normal
GSE183904-sample1	Mast	67	2595	0.0258189	Adj_Normal
GSE183904-sample1	NK	290	2595	0.111753	Adj_Normal
GSE183904-sample1	Neutrophil	0	2595	0	Adj_Normal
GSE183904-sample1	Plasma	276	2595	0.106358	Adj_Normal
GSE183904-sample1	Mural cell	14	2595	0.00539499	Adj_Normal
GSE183904-sample1	Schwann cell	18	2595	0.00693642	Adj_Normal
GSE183904-sample2	FB	20	2670	0.00749064	PT
GSE183904-sample2	EC	37	2670	0.0138577	PT
GSE183904-sample2	T	1258	2670	0.471161	PT
GSE183904-sample2	B	108	2670	0.0404494	PT
GSE183904-sample2	Epithelial	106	2670	0.0397004	PT
GSE183904-sample2	Mφ	191	2670	0.0715356	PT
GSE183904-sample2	Malignant	283	2670	0.105993	PT
GSE183904-sample2	Mast	82	2670	0.0307116	PT
GSE183904-sample2	NK	144	2670	0.0539326	PT
GSE183904-sample2	Neutrophil	13	2670	0.00486891	PT
GSE183904-sample2	Plasma	413	2670	0.154682	PT
GSE183904-sample2	Mural cell	13	2670	0.00486891	PT
GSE183904-sample2	Schwann cell	2	2670	0.000749064	PT
GSE183904-sample3	FB	184	3419	0.0538169	PT
GSE183904-sample3	EC	96	3419	0.0280784	PT
GSE183904-sample3	T	507	3419	0.148289	PT
GSE183904-sample3	B	32	3419	0.00935946	PT
GSE183904-sample3	Epithelial	199	3419	0.0582042	PT
GSE183904-sample3	Mφ	764	3419	0.223457	PT
GSE183904-sample3	Malignant	176	3419	0.051477	PT
GSE183904-sample3	Mast	227	3419	0.0663937	PT
GSE183904-sample3	NK	110	3419	0.0321731	PT
GSE183904-sample3	Neutrophil	2	3419	0.000584966	PT
GSE183904-sample3	Plasma	1051	3419	0.3074	PT
GSE183904-sample3	Mural cell	70	3419	0.0204738	PT
GSE183904-sample3	Schwann cell	1	3419	0.000292483	PT
GSE183904-sample4	FB	7	1965	0.00356234	Adj_Normal
GSE183904-sample4	EC	29	1965	0.0147583	Adj_Normal
GSE183904-sample4	T	592	1965	0.301272	Adj_Normal
GSE183904-sample4	B	66	1965	0.0335878	Adj_Normal
GSE183904-sample4	Epithelial	607	1965	0.308906	Adj_Normal
GSE183904-sample4	Mφ	160	1965	0.0814249	Adj_Normal
GSE183904-sample4	Malignant	0	1965	0	Adj_Normal
GSE183904-sample4	Mast	24	1965	0.0122137	Adj_Normal
GSE183904-sample4	NK	96	1965	0.048855	Adj_Normal
GSE183904-sample4	Neutrophil	4	1965	0.00203562	Adj_Normal
GSE183904-sample4	Plasma	204	1965	0.103817	Adj_Normal
GSE183904-sample4	Mural cell	17	1965	0.0086514	Adj_Normal
GSE183904-sample4	Schwann cell	1	1965	0.000508906	Adj_Normal
GSE183904-sample5	FB	140	3486	0.0401606	PT
GSE183904-sample5	EC	147	3486	0.0421687	PT
GSE183904-sample5	T	1075	3486	0.308376	PT
GSE183904-sample5	B	71	3486	0.0203672	PT
GSE183904-sample5	Epithelial	465	3486	0.133391	PT
GSE183904-sample5	Mφ	88	3486	0.0252438	PT
GSE183904-sample5	Malignant	115	3486	0.0329891	PT
GSE183904-sample5	Mast	32	3486	0.00917958	PT
GSE183904-sample5	NK	59	3486	0.0169248	PT
GSE183904-sample5	Neutrophil	0	3486	0	PT
GSE183904-sample5	Plasma	1261	3486	0.361733	PT
GSE183904-sample5	Mural cell	29	3486	0.00831899	PT
GSE183904-sample5	Schwann cell	4	3486	0.00114745	PT
GSE183904-sample6	FB	94	1984	0.047379	Adj_Normal
GSE183904-sample6	EC	75	1984	0.0378024	Adj_Normal
GSE183904-sample6	T	658	1984	0.331653	Adj_Normal
GSE183904-sample6	B	93	1984	0.046875	Adj_Normal
GSE183904-sample6	Epithelial	240	1984	0.120968	Adj_Normal
GSE183904-sample6	Mφ	56	1984	0.0282258	Adj_Normal
GSE183904-sample6	Malignant	0	1984	0	Adj_Normal
GSE183904-sample6	Mast	19	1984	0.00957661	Adj_Normal
GSE183904-sample6	NK	91	1984	0.0458669	Adj_Normal
GSE183904-sample6	Neutrophil	1	1984	0.000504032	Adj_Normal
GSE183904-sample6	Plasma	506	1984	0.25504	Adj_Normal
GSE183904-sample6	Mural cell	17	1984	0.00856855	Adj_Normal
GSE183904-sample6	Schwann cell	3	1984	0.0015121	Adj_Normal
GSE183904-sample7	FB	83	2004	0.0414172	PT
GSE183904-sample7	EC	55	2004	0.0274451	PT
GSE183904-sample7	T	404	2004	0.201597	PT
GSE183904-sample7	B	96	2004	0.0479042	PT
GSE183904-sample7	Epithelial	298	2004	0.148703	PT
GSE183904-sample7	Mφ	84	2004	0.0419162	PT
GSE183904-sample7	Malignant	309	2004	0.154192	PT
GSE183904-sample7	Mast	71	2004	0.0354291	PT
GSE183904-sample7	NK	81	2004	0.0404192	PT
GSE183904-sample7	Neutrophil	0	2004	0	PT
GSE183904-sample7	Plasma	478	2004	0.238523	PT
GSE183904-sample7	Mural cell	41	2004	0.0204591	PT
GSE183904-sample7	Schwann cell	4	2004	0.00199601	PT
GSE183904-sample8	FB	1201	6269	0.191578	PT
GSE183904-sample8	EC	475	6269	0.0757697	PT
GSE183904-sample8	T	3267	6269	0.521136	PT
GSE183904-sample8	B	272	6269	0.0433881	PT
GSE183904-sample8	Epithelial	170	6269	0.0271176	PT
GSE183904-sample8	Mφ	381	6269	0.0607752	PT
GSE183904-sample8	Malignant	167	6269	0.026639	PT
GSE183904-sample8	Mast	4	6269	0.00063806	PT
GSE183904-sample8	NK	168	6269	0.0267985	PT
GSE183904-sample8	Neutrophil	0	6269	0	PT
GSE183904-sample8	Plasma	19	6269	0.00303079	PT
GSE183904-sample8	Mural cell	144	6269	0.0229702	PT
GSE183904-sample8	Schwann cell	1	6269	0.000159515	PT
GSE183904-sample9	FB	191	3058	0.0624591	Adj_Normal
GSE183904-sample9	EC	74	3058	0.0241988	Adj_Normal
GSE183904-sample9	T	684	3058	0.223676	Adj_Normal
GSE183904-sample9	B	19	3058	0.00621321	Adj_Normal
GSE183904-sample9	Epithelial	1527	3058	0.499346	Adj_Normal
GSE183904-sample9	Mφ	35	3058	0.0114454	Adj_Normal
GSE183904-sample9	Malignant	0	3058	0	Adj_Normal
GSE183904-sample9	Mast	55	3058	0.0179856	Adj_Normal
GSE183904-sample9	NK	66	3058	0.0215827	Adj_Normal
GSE183904-sample9	Neutrophil	0	3058	0	Adj_Normal
GSE183904-sample9	Plasma	319	3058	0.104317	Adj_Normal
GSE183904-sample9	Mural cell	20	3058	0.00654022	Adj_Normal
GSE183904-sample9	Schwann cell	1	3058	0.000327011	Adj_Normal
GSE183904-sample10	FB	112	2508	0.0446571	PT
GSE183904-sample10	EC	38	2508	0.0151515	PT
GSE183904-sample10	T	925	2508	0.36882	PT
GSE183904-sample10	B	6	2508	0.00239234	PT
GSE183904-sample10	Epithelial	274	2508	0.10925	PT
GSE183904-sample10	Mφ	91	2508	0.0362839	PT
GSE183904-sample10	Malignant	113	2508	0.0450558	PT
GSE183904-sample10	Mast	137	2508	0.0546252	PT
GSE183904-sample10	NK	179	2508	0.0713716	PT
GSE183904-sample10	Neutrophil	0	2508	0	PT
GSE183904-sample10	Plasma	620	2508	0.247209	PT
GSE183904-sample10	Mural cell	12	2508	0.00478469	PT
GSE183904-sample10	Schwann cell	1	2508	0.000398724	PT
GSE183904-sample11	FB	130	839	0.154946	Adj_Normal
GSE183904-sample11	EC	29	839	0.034565	Adj_Normal
GSE183904-sample11	T	349	839	0.415971	Adj_Normal
GSE183904-sample11	B	43	839	0.0512515	Adj_Normal
GSE183904-sample11	Epithelial	10	839	0.011919	Adj_Normal
GSE183904-sample11	Mφ	199	839	0.237187	Adj_Normal
GSE183904-sample11	Malignant	0	839	0	Adj_Normal
GSE183904-sample11	Mast	0	839	0	Adj_Normal
GSE183904-sample11	NK	18	839	0.0214541	Adj_Normal
GSE183904-sample11	Neutrophil	0	839	0	Adj_Normal
GSE183904-sample11	Plasma	2	839	0.00238379	Adj_Normal
GSE183904-sample11	Mural cell	26	839	0.0309893	Adj_Normal
GSE183904-sample11	Schwann cell	0	839	0	Adj_Normal
GSE183904-sample12	FB	68	589	0.11545	PT
GSE183904-sample12	EC	43	589	0.0730051	PT
GSE183904-sample12	T	216	589	0.366723	PT
GSE183904-sample12	B	38	589	0.0645161	PT
GSE183904-sample12	Epithelial	5	589	0.00848896	PT
GSE183904-sample12	Mφ	135	589	0.229202	PT
GSE183904-sample12	Malignant	28	589	0.0475382	PT
GSE183904-sample12	Mast	1	589	0.00169779	PT
GSE183904-sample12	NK	33	589	0.0560272	PT
GSE183904-sample12	Neutrophil	0	589	0	PT
GSE183904-sample12	Plasma	1	589	0.00169779	PT
GSE183904-sample12	Mural cell	21	589	0.0356537	PT
GSE183904-sample12	Schwann cell	0	589	0	PT
GSE183904-sample13	FB	301	2070	0.145411	PT
GSE183904-sample13	EC	56	2070	0.0270531	PT
GSE183904-sample13	T	924	2070	0.446377	PT
GSE183904-sample13	B	7	2070	0.00338164	PT
GSE183904-sample13	Epithelial	445	2070	0.214976	PT
GSE183904-sample13	Mφ	66	2070	0.0318841	PT
GSE183904-sample13	Malignant	63	2070	0.0304348	PT
GSE183904-sample13	Mast	4	2070	0.00193237	PT
GSE183904-sample13	NK	125	2070	0.0603865	PT
GSE183904-sample13	Neutrophil	0	2070	0	PT
GSE183904-sample13	Plasma	41	2070	0.0198068	PT
GSE183904-sample13	Mural cell	38	2070	0.0183575	PT
GSE183904-sample13	Schwann cell	0	2070	0	PT
GSE183904-sample14	FB	242	6664	0.0363145	PT
GSE183904-sample14	EC	122	6664	0.0183073	PT
GSE183904-sample14	T	3591	6664	0.538866	PT
GSE183904-sample14	B	638	6664	0.0957383	PT
GSE183904-sample14	Epithelial	604	6664	0.0906363	PT
GSE183904-sample14	Mφ	255	6664	0.0382653	PT
GSE183904-sample14	Malignant	579	6664	0.0868848	PT
GSE183904-sample14	Mast	68	6664	0.0102041	PT
GSE183904-sample14	NK	125	6664	0.0187575	PT
GSE183904-sample14	Neutrophil	1	6664	0.00015006	PT
GSE183904-sample14	Plasma	309	6664	0.0463685	PT
GSE183904-sample14	Mural cell	123	6664	0.0184574	PT
GSE183904-sample14	Schwann cell	7	6664	0.00105042	PT
GSE183904-sample15	FB	297	11731	0.0253175	PT
GSE183904-sample15	EC	367	11731	0.0312846	PT
GSE183904-sample15	T	5581	11731	0.475748	PT
GSE183904-sample15	B	659	11731	0.0561759	PT
GSE183904-sample15	Epithelial	357	11731	0.0304322	PT
GSE183904-sample15	Mφ	614	11731	0.05234	PT
GSE183904-sample15	Malignant	943	11731	0.0803853	PT
GSE183904-sample15	Mast	439	11731	0.0374222	PT
GSE183904-sample15	NK	1058	11731	0.0901884	PT
GSE183904-sample15	Neutrophil	6	11731	0.000511465	PT
GSE183904-sample15	Plasma	1182	11731	0.100759	PT
GSE183904-sample15	Mural cell	212	11731	0.0180718	PT
GSE183904-sample15	Schwann cell	16	11731	0.00136391	PT
GSE183904-sample16	FB	30	1629	0.0184162	PT
GSE183904-sample16	EC	92	1629	0.0564764	PT
GSE183904-sample16	T	434	1629	0.266421	PT
GSE183904-sample16	B	8	1629	0.00491099	PT
GSE183904-sample16	Epithelial	58	1629	0.0356047	PT
GSE183904-sample16	Mφ	407	1629	0.249847	PT
GSE183904-sample16	Malignant	341	1629	0.209331	PT
GSE183904-sample16	Mast	6	1629	0.00368324	PT
GSE183904-sample16	NK	158	1629	0.096992	PT
GSE183904-sample16	Neutrophil	11	1629	0.00675261	PT
GSE183904-sample16	Plasma	9	1629	0.00552486	PT
GSE183904-sample16	Mural cell	75	1629	0.0460405	PT
GSE183904-sample16	Schwann cell	0	1629	0	PT
GSE183904-sample17	FB	2350	6849	0.343116	PT
GSE183904-sample17	EC	20	6849	0.00292013	PT
GSE183904-sample17	T	1002	6849	0.146299	PT
GSE183904-sample17	B	220	6849	0.0321215	PT
GSE183904-sample17	Epithelial	142	6849	0.020733	PT
GSE183904-sample17	Mφ	2555	6849	0.373047	PT
GSE183904-sample17	Malignant	319	6849	0.0465761	PT
GSE183904-sample17	Mast	1	6849	0.000146007	PT
GSE183904-sample17	NK	131	6849	0.0191269	PT
GSE183904-sample17	Neutrophil	2	6849	0.000292013	PT
GSE183904-sample17	Plasma	55	6849	0.00803037	PT
GSE183904-sample17	Mural cell	52	6849	0.00759235	PT
GSE183904-sample17	Schwann cell	0	6849	0	PT
GSE183904-sample18	FB	506	6136	0.0824641	PT
GSE183904-sample18	EC	154	6136	0.0250978	PT
GSE183904-sample18	T	1359	6136	0.22148	PT
GSE183904-sample18	B	381	6136	0.0620926	PT
GSE183904-sample18	Epithelial	940	6136	0.153194	PT
GSE183904-sample18	Mφ	166	6136	0.0270535	PT
GSE183904-sample18	Malignant	391	6136	0.0637223	PT
GSE183904-sample18	Mast	427	6136	0.0695893	PT
GSE183904-sample18	NK	134	6136	0.0218383	PT
GSE183904-sample18	Neutrophil	0	6136	0	PT
GSE183904-sample18	Plasma	1591	6136	0.259289	PT
GSE183904-sample18	Mural cell	60	6136	0.00977836	PT
GSE183904-sample18	Schwann cell	27	6136	0.00440026	PT
GSE183904-sample19	FB	313	1160	0.269828	Metastasis
GSE183904-sample19	EC	371	1160	0.319828	Metastasis
GSE183904-sample19	T	166	1160	0.143103	Metastasis
GSE183904-sample19	B	3	1160	0.00258621	Metastasis
GSE183904-sample19	Epithelial	0	1160	0	Metastasis
GSE183904-sample19	Mφ	104	1160	0.0896552	Metastasis
GSE183904-sample19	Malignant	0	1160	0	Metastasis
GSE183904-sample19	Mast	1	1160	0.000862069	Metastasis
GSE183904-sample19	NK	87	1160	0.075	Metastasis
GSE183904-sample19	Neutrophil	0	1160	0	Metastasis
GSE183904-sample19	Plasma	2	1160	0.00172414	Metastasis
GSE183904-sample19	Mural cell	113	1160	0.0974138	Metastasis
GSE183904-sample19	Schwann cell	0	1160	0	Metastasis
GSE183904-sample20	FB	410	4088	0.100294	Metastasis
GSE183904-sample20	EC	506	4088	0.123777	Metastasis
GSE183904-sample20	T	2102	4088	0.514188	Metastasis
GSE183904-sample20	B	36	4088	0.00880626	Metastasis
GSE183904-sample20	Epithelial	9	4088	0.00220157	Metastasis
GSE183904-sample20	Mφ	393	4088	0.096135	Metastasis
GSE183904-sample20	Malignant	85	4088	0.0207926	Metastasis
GSE183904-sample20	Mast	1	4088	0.000244618	Metastasis
GSE183904-sample20	NK	336	4088	0.0821918	Metastasis
GSE183904-sample20	Neutrophil	0	4088	0	Metastasis
GSE183904-sample20	Plasma	2	4088	0.000489237	Metastasis
GSE183904-sample20	Mural cell	208	4088	0.0508806	Metastasis
GSE183904-sample20	Schwann cell	0	4088	0	Metastasis
GSE183904-sample21	FB	92	1710	0.0538012	Adj_Normal
GSE183904-sample21	EC	25	1710	0.0146199	Adj_Normal
GSE183904-sample21	T	328	1710	0.191813	Adj_Normal
GSE183904-sample21	B	41	1710	0.0239766	Adj_Normal
GSE183904-sample21	Epithelial	650	1710	0.380117	Adj_Normal
GSE183904-sample21	Mφ	70	1710	0.0409357	Adj_Normal
GSE183904-sample21	Malignant	0	1710	0	Adj_Normal
GSE183904-sample21	Mast	41	1710	0.0239766	Adj_Normal
GSE183904-sample21	NK	13	1710	0.00760234	Adj_Normal
GSE183904-sample21	Neutrophil	0	1710	0	Adj_Normal
GSE183904-sample21	Plasma	343	1710	0.200585	Adj_Normal
GSE183904-sample21	Mural cell	18	1710	0.0105263	Adj_Normal
GSE183904-sample21	Schwann cell	2	1710	0.00116959	Adj_Normal
GSE183904-sample22	FB	2	397	0.00503778	PT
GSE183904-sample22	EC	5	397	0.0125945	PT
GSE183904-sample22	T	31	397	0.0780856	PT
GSE183904-sample22	B	4	397	0.0100756	PT
GSE183904-sample22	Epithelial	14	397	0.0352645	PT
GSE183904-sample22	Mφ	323	397	0.813602	PT
GSE183904-sample22	Malignant	2	397	0.00503778	PT
GSE183904-sample22	Mast	7	397	0.0176322	PT
GSE183904-sample22	NK	1	397	0.00251889	PT
GSE183904-sample22	Neutrophil	4	397	0.0100756	PT
GSE183904-sample22	Plasma	3	397	0.00755667	PT
GSE183904-sample22	Mural cell	1	397	0.00251889	PT
GSE183904-sample22	Schwann cell	0	397	0	PT
GSE183904-sample23	FB	574	3256	0.17629	Adj_Normal
GSE183904-sample23	EC	559	3256	0.171683	Adj_Normal
GSE183904-sample23	T	380	3256	0.116708	Adj_Normal
GSE183904-sample23	B	6	3256	0.00184275	Adj_Normal
GSE183904-sample23	Epithelial	1037	3256	0.318489	Adj_Normal
GSE183904-sample23	Mφ	149	3256	0.0457617	Adj_Normal
GSE183904-sample23	Malignant	0	3256	0	Adj_Normal
GSE183904-sample23	Mast	14	3256	0.00429975	Adj_Normal
GSE183904-sample23	NK	115	3256	0.0353194	Adj_Normal
GSE183904-sample23	Neutrophil	3	3256	0.000921376	Adj_Normal
GSE183904-sample23	Plasma	208	3256	0.0638821	Adj_Normal
GSE183904-sample23	Mural cell	106	3256	0.0325553	Adj_Normal
GSE183904-sample23	Schwann cell	5	3256	0.00153563	Adj_Normal
GSE183904-sample24	FB	82	2440	0.0336066	PT
GSE183904-sample24	EC	71	2440	0.0290984	PT
GSE183904-sample24	T	569	2440	0.233197	PT
GSE183904-sample24	B	53	2440	0.0217213	PT
GSE183904-sample24	Epithelial	504	2440	0.206557	PT
GSE183904-sample24	Mφ	428	2440	0.17541	PT
GSE183904-sample24	Malignant	141	2440	0.0577869	PT
GSE183904-sample24	Mast	22	2440	0.00901639	PT
GSE183904-sample24	NK	121	2440	0.0495902	PT
GSE183904-sample24	Neutrophil	4	2440	0.00163934	PT
GSE183904-sample24	Plasma	315	2440	0.129098	PT
GSE183904-sample24	Mural cell	124	2440	0.0508197	PT
GSE183904-sample24	Schwann cell	6	2440	0.00245902	PT
GSE183904-sample25	FB	575	3782	0.152036	Adj_Normal
GSE183904-sample25	EC	329	3782	0.086991	Adj_Normal
GSE183904-sample25	T	1047	3782	0.276838	Adj_Normal
GSE183904-sample25	B	6	3782	0.00158646	Adj_Normal
GSE183904-sample25	Epithelial	1404	3782	0.371232	Adj_Normal
GSE183904-sample25	Mφ	59	3782	0.0156002	Adj_Normal
GSE183904-sample25	Malignant	0	3782	0	Adj_Normal
GSE183904-sample25	Mast	106	3782	0.0280275	Adj_Normal
GSE183904-sample25	NK	45	3782	0.0118985	Adj_Normal
GSE183904-sample25	Neutrophil	0	3782	0	Adj_Normal
GSE183904-sample25	Plasma	134	3782	0.035431	Adj_Normal
GSE183904-sample25	Mural cell	29	3782	0.0076679	Adj_Normal
GSE183904-sample25	Schwann cell	15	3782	0.00396615	Adj_Normal
GSE183904-sample26	FB	198	2520	0.0785714	PT
GSE183904-sample26	EC	68	2520	0.0269841	PT
GSE183904-sample26	T	780	2520	0.309524	PT
GSE183904-sample26	B	20	2520	0.00793651	PT
GSE183904-sample26	Epithelial	353	2520	0.140079	PT
GSE183904-sample26	Mφ	132	2520	0.052381	PT
GSE183904-sample26	Malignant	92	2520	0.0365079	PT
GSE183904-sample26	Mast	61	2520	0.0242063	PT
GSE183904-sample26	NK	117	2520	0.0464286	PT
GSE183904-sample26	Neutrophil	2	2520	0.000793651	PT
GSE183904-sample26	Plasma	666	2520	0.264286	PT
GSE183904-sample26	Mural cell	27	2520	0.0107143	PT
GSE183904-sample26	Schwann cell	4	2520	0.0015873	PT
GSE183904-sample27	FB	33	4144	0.00796332	PT
GSE183904-sample27	EC	835	4144	0.201496	PT
GSE183904-sample27	T	1813	4144	0.4375	PT
GSE183904-sample27	B	92	4144	0.0222008	PT
GSE183904-sample27	Epithelial	40	4144	0.00965251	PT
GSE183904-sample27	Mφ	472	4144	0.1139	PT
GSE183904-sample27	Malignant	87	4144	0.0209942	PT
GSE183904-sample27	Mast	422	4144	0.101834	PT
GSE183904-sample27	NK	171	4144	0.0412645	PT
GSE183904-sample27	Neutrophil	0	4144	0	PT
GSE183904-sample27	Plasma	124	4144	0.0299228	PT
GSE183904-sample27	Mural cell	53	4144	0.0127896	PT
GSE183904-sample27	Schwann cell	2	4144	0.000482625	PT
GSE183904-sample28	FB	375	5658	0.0662778	PT
GSE183904-sample28	EC	100	5658	0.0176741	PT
GSE183904-sample28	T	1240	5658	0.219159	PT
GSE183904-sample28	B	180	5658	0.0318134	PT
GSE183904-sample28	Epithelial	374	5658	0.0661011	PT
GSE183904-sample28	Mφ	292	5658	0.0516083	PT
GSE183904-sample28	Malignant	175	5658	0.0309297	PT
GSE183904-sample28	Mast	50	5658	0.00883704	PT
GSE183904-sample28	NK	118	5658	0.0208554	PT
GSE183904-sample28	Neutrophil	1	5658	0.000176741	PT
GSE183904-sample28	Plasma	2629	5658	0.464652	PT
GSE183904-sample28	Mural cell	114	5658	0.0201485	PT
GSE183904-sample28	Schwann cell	10	5658	0.00176741	PT
GSE183904-sample29	FB	103	3417	0.0301434	PT
GSE183904-sample29	EC	115	3417	0.0336553	PT
GSE183904-sample29	T	615	3417	0.179982	PT
GSE183904-sample29	B	22	3417	0.0064384	PT
GSE183904-sample29	Epithelial	275	3417	0.08048	PT
GSE183904-sample29	Mφ	314	3417	0.0918935	PT
GSE183904-sample29	Malignant	1250	3417	0.365818	PT
GSE183904-sample29	Mast	160	3417	0.0468247	PT
GSE183904-sample29	NK	56	3417	0.0163886	PT
GSE183904-sample29	Neutrophil	0	3417	0	PT
GSE183904-sample29	Plasma	427	3417	0.124963	PT
GSE183904-sample29	Mural cell	77	3417	0.0225344	PT
GSE183904-sample29	Schwann cell	3	3417	0.000877963	PT
GSE183904-sample30	FB	130	3579	0.036323	PT
GSE183904-sample30	EC	49	3579	0.013691	PT
GSE183904-sample30	T	1115	3579	0.31154	PT
GSE183904-sample30	B	506	3579	0.14138	PT
GSE183904-sample30	Epithelial	529	3579	0.147807	PT
GSE183904-sample30	Mφ	96	3579	0.0268231	PT
GSE183904-sample30	Malignant	82	3579	0.0229114	PT
GSE183904-sample30	Mast	48	3579	0.0134116	PT
GSE183904-sample30	NK	202	3579	0.0564403	PT
GSE183904-sample30	Neutrophil	1	3579	0.000279408	PT
GSE183904-sample30	Plasma	791	3579	0.221011	PT
GSE183904-sample30	Mural cell	23	3579	0.00642638	PT
GSE183904-sample30	Schwann cell	7	3579	0.00195585	PT
GSE183904-sample31	FB	57	1749	0.0325901	Adj_Normal
GSE183904-sample31	EC	9	1749	0.0051458	Adj_Normal
GSE183904-sample31	T	260	1749	0.148656	Adj_Normal
GSE183904-sample31	B	8	1749	0.00457404	Adj_Normal
GSE183904-sample31	Epithelial	612	1749	0.349914	Adj_Normal
GSE183904-sample31	Mφ	218	1749	0.124643	Adj_Normal
GSE183904-sample31	Malignant	0	1749	0	Adj_Normal
GSE183904-sample31	Mast	2	1749	0.00114351	Adj_Normal
GSE183904-sample31	NK	150	1749	0.0857633	Adj_Normal
GSE183904-sample31	Neutrophil	1	1749	0.000571755	Adj_Normal
GSE183904-sample31	Plasma	228	1749	0.13036	Adj_Normal
GSE183904-sample31	Mural cell	7	1749	0.00400229	Adj_Normal
GSE183904-sample31	Schwann cell	1	1749	0.000571755	Adj_Normal
GSE183904-sample32	FB	128	2087	0.0613321	PT
GSE183904-sample32	EC	128	2087	0.0613321	PT
GSE183904-sample32	T	494	2087	0.236703	PT
GSE183904-sample32	B	129	2087	0.0618112	PT
GSE183904-sample32	Epithelial	370	2087	0.177288	PT
GSE183904-sample32	Mφ	89	2087	0.0426449	PT
GSE183904-sample32	Malignant	482	2087	0.230954	PT
GSE183904-sample32	Mast	71	2087	0.0340201	PT
GSE183904-sample32	NK	86	2087	0.0412075	PT
GSE183904-sample32	Neutrophil	8	2087	0.00383325	PT
GSE183904-sample32	Plasma	53	2087	0.0253953	PT
GSE183904-sample32	Mural cell	49	2087	0.0234787	PT
GSE183904-sample32	Schwann cell	0	2087	0	PT
GSE183904-sample33	FB	100	5187	0.019279	PT
GSE183904-sample33	EC	90	5187	0.0173511	PT
GSE183904-sample33	T	1604	5187	0.309235	PT
GSE183904-sample33	B	230	5187	0.0443416	PT
GSE183904-sample33	Epithelial	487	5187	0.0938886	PT
GSE183904-sample33	Mφ	239	5187	0.0460767	PT
GSE183904-sample33	Malignant	1405	5187	0.270869	PT
GSE183904-sample33	Mast	36	5187	0.00694043	PT
GSE183904-sample33	NK	388	5187	0.0748024	PT
GSE183904-sample33	Neutrophil	2	5187	0.000385579	PT
GSE183904-sample33	Plasma	533	5187	0.102757	PT
GSE183904-sample33	Mural cell	72	5187	0.0138809	PT
GSE183904-sample33	Schwann cell	1	5187	0.00019279	PT
GSE183904-sample34	FB	582	10894	0.0534239	PT
GSE183904-sample34	EC	371	10894	0.0340554	PT
GSE183904-sample34	T	5496	10894	0.504498	PT
GSE183904-sample34	B	680	10894	0.0624197	PT
GSE183904-sample34	Epithelial	438	10894	0.0402056	PT
GSE183904-sample34	Mφ	941	10894	0.0863778	PT
GSE183904-sample34	Malignant	1178	10894	0.108133	PT
GSE183904-sample34	Mast	133	10894	0.0122086	PT
GSE183904-sample34	NK	590	10894	0.0541583	PT
GSE183904-sample34	Neutrophil	9	10894	0.000826143	PT
GSE183904-sample34	Plasma	218	10894	0.020011	PT
GSE183904-sample34	Mural cell	257	10894	0.023591	PT
GSE183904-sample34	Schwann cell	1	10894	9.18e-05	PT
GSE183904-sample35	FB	722	5650	0.127788	Adj_Normal
GSE183904-sample35	EC	303	5650	0.0536283	Adj_Normal
GSE183904-sample35	T	472	5650	0.0835398	Adj_Normal
GSE183904-sample35	B	48	5650	0.00849558	Adj_Normal
GSE183904-sample35	Epithelial	912	5650	0.161416	Adj_Normal
GSE183904-sample35	Mφ	126	5650	0.0223009	Adj_Normal
GSE183904-sample35	Malignant	0	5650	0	Adj_Normal
GSE183904-sample35	Mast	49	5650	0.00867257	Adj_Normal
GSE183904-sample35	NK	45	5650	0.0079646	Adj_Normal
GSE183904-sample35	Neutrophil	3	5650	0.000530973	Adj_Normal
GSE183904-sample35	Plasma	2897	5650	0.512743	Adj_Normal
GSE183904-sample35	Mural cell	17	5650	0.00300885	Adj_Normal
GSE183904-sample35	Schwann cell	0	5650	0	Adj_Normal
GSE183904-sample36	FB	12	3252	0.00369004	PT
GSE183904-sample36	EC	18	3252	0.00553505	PT
GSE183904-sample36	T	1260	3252	0.387454	PT
GSE183904-sample36	B	133	3252	0.0408979	PT
GSE183904-sample36	Epithelial	389	3252	0.119619	PT
GSE183904-sample36	Mφ	106	3252	0.0325953	PT
GSE183904-sample36	Malignant	88	3252	0.0270603	PT
GSE183904-sample36	Mast	50	3252	0.0153752	PT
GSE183904-sample36	NK	232	3252	0.0713407	PT
GSE183904-sample36	Neutrophil	35	3252	0.0107626	PT
GSE183904-sample36	Plasma	903	3252	0.277675	PT
GSE183904-sample36	Mural cell	25	3252	0.00768758	PT
GSE183904-sample36	Schwann cell	1	3252	0.000307503	PT
GSE183904-sample38	FB	597	1647	0.362477	Metastasis
GSE183904-sample38	EC	95	1647	0.0576806	Metastasis
GSE183904-sample38	T	367	1647	0.222829	Metastasis
GSE183904-sample38	B	9	1647	0.00546448	Metastasis
GSE183904-sample38	Epithelial	80	1647	0.0485732	Metastasis
GSE183904-sample38	Mφ	290	1647	0.176078	Metastasis
GSE183904-sample38	Malignant	66	1647	0.0400729	Metastasis
GSE183904-sample38	Mast	4	1647	0.00242866	Metastasis
GSE183904-sample38	NK	56	1647	0.0340012	Metastasis
GSE183904-sample38	Neutrophil	1	1647	0.000607165	Metastasis
GSE183904-sample38	Plasma	10	1647	0.00607164	Metastasis
GSE183904-sample38	Mural cell	72	1647	0.0437158	Metastasis
GSE183904-sample38	Schwann cell	0	1647	0	Metastasis
GSE183904-sample39	FB	276	4745	0.0581665	PT
GSE183904-sample39	EC	87	4745	0.0183351	PT
GSE183904-sample39	T	328	4745	0.0691254	PT
GSE183904-sample39	B	19	4745	0.00400422	PT
GSE183904-sample39	Epithelial	371	4745	0.0781876	PT
GSE183904-sample39	Mφ	510	4745	0.107482	PT
GSE183904-sample39	Malignant	406	4745	0.0855638	PT
GSE183904-sample39	Mast	321	4745	0.0676502	PT
GSE183904-sample39	NK	481	4745	0.10137	PT
GSE183904-sample39	Neutrophil	3	4745	0.000632244	PT
GSE183904-sample39	Plasma	1905	4745	0.401475	PT
GSE183904-sample39	Mural cell	28	4745	0.00590095	PT
GSE183904-sample39	Schwann cell	10	4745	0.00210748	PT
GSE183904-sample40	FB	159	4580	0.0347162	PT
GSE183904-sample40	EC	708	4580	0.154585	PT
GSE183904-sample40	T	950	4580	0.207424	PT
GSE183904-sample40	B	298	4580	0.0650655	PT
GSE183904-sample40	Epithelial	53	4580	0.0115721	PT
GSE183904-sample40	Mφ	942	4580	0.205677	PT
GSE183904-sample40	Malignant	36	4580	0.00786026	PT
GSE183904-sample40	Mast	113	4580	0.0246725	PT
GSE183904-sample40	NK	264	4580	0.0576419	PT
GSE183904-sample40	Neutrophil	18	4580	0.00393013	PT
GSE183904-sample40	Plasma	636	4580	0.138865	PT
GSE183904-sample40	Mural cell	401	4580	0.0875546	PT
GSE183904-sample40	Schwann cell	2	4580	0.000436681	PT
GSE234129-MDA_Pt1-Ad	FB	4	127	0.0314961	Adj_Normal
GSE234129-MDA_Pt1-Ad	EC	12	127	0.0944882	Adj_Normal
GSE234129-MDA_Pt1-Ad	T	51	127	0.401575	Adj_Normal
GSE234129-MDA_Pt1-Ad	B	1	127	0.00787402	Adj_Normal
GSE234129-MDA_Pt1-Ad	Epithelial	0	127	0	Adj_Normal
GSE234129-MDA_Pt1-Ad	Mφ	4	127	0.0314961	Adj_Normal
GSE234129-MDA_Pt1-Ad	Malignant	0	127	0	Adj_Normal
GSE234129-MDA_Pt1-Ad	Mast	2	127	0.015748	Adj_Normal
GSE234129-MDA_Pt1-Ad	NK	16	127	0.125984	Adj_Normal
GSE234129-MDA_Pt1-Ad	Neutrophil	0	127	0	Adj_Normal
GSE234129-MDA_Pt1-Ad	Plasma	37	127	0.291339	Adj_Normal
GSE234129-MDA_Pt1-Ad	Mural cell	0	127	0	Adj_Normal
GSE234129-MDA_Pt1-Ad	Schwann cell	0	127	0	Adj_Normal
GSE234129-MDA_Pt1-Ca	FB	12	533	0.0225141	PT
GSE234129-MDA_Pt1-Ca	EC	23	533	0.043152	PT
GSE234129-MDA_Pt1-Ca	T	201	533	0.377111	PT
GSE234129-MDA_Pt1-Ca	B	9	533	0.0168856	PT
GSE234129-MDA_Pt1-Ca	Epithelial	0	533	0	PT
GSE234129-MDA_Pt1-Ca	Mφ	186	533	0.348968	PT
GSE234129-MDA_Pt1-Ca	Malignant	0	533	0	PT
GSE234129-MDA_Pt1-Ca	Mast	37	533	0.0694184	PT
GSE234129-MDA_Pt1-Ca	NK	36	533	0.0675422	PT
GSE234129-MDA_Pt1-Ca	Neutrophil	7	533	0.0131332	PT
GSE234129-MDA_Pt1-Ca	Plasma	10	533	0.0187617	PT
GSE234129-MDA_Pt1-Ca	Mural cell	12	533	0.0225141	PT
GSE234129-MDA_Pt1-Ca	Schwann cell	0	533	0	PT
GSE234129-MDA_Pt2-As	FB	8	1976	0.00404858	Metastasis
GSE234129-MDA_Pt2-As	EC	0	1976	0	Metastasis
GSE234129-MDA_Pt2-As	T	823	1976	0.416498	Metastasis
GSE234129-MDA_Pt2-As	B	27	1976	0.013664	Metastasis
GSE234129-MDA_Pt2-As	Epithelial	0	1976	0	Metastasis
GSE234129-MDA_Pt2-As	Mφ	900	1976	0.455466	Metastasis
GSE234129-MDA_Pt2-As	Malignant	0	1976	0	Metastasis
GSE234129-MDA_Pt2-As	Mast	25	1976	0.0126518	Metastasis
GSE234129-MDA_Pt2-As	NK	191	1976	0.0966599	Metastasis
GSE234129-MDA_Pt2-As	Neutrophil	1	1976	0.000506073	Metastasis
GSE234129-MDA_Pt2-As	Plasma	1	1976	0.000506073	Metastasis
GSE234129-MDA_Pt2-As	Mural cell	0	1976	0	Metastasis
GSE234129-MDA_Pt2-As	Schwann cell	0	1976	0	Metastasis
GSE234129-MDA_Pt2-Ca	FB	3	1009	0.00297324	PT
GSE234129-MDA_Pt2-Ca	EC	10	1009	0.0099108	PT
GSE234129-MDA_Pt2-Ca	T	350	1009	0.346878	PT
GSE234129-MDA_Pt2-Ca	B	107	1009	0.106046	PT
GSE234129-MDA_Pt2-Ca	Epithelial	0	1009	0	PT
GSE234129-MDA_Pt2-Ca	Mφ	160	1009	0.158573	PT
GSE234129-MDA_Pt2-Ca	Malignant	0	1009	0	PT
GSE234129-MDA_Pt2-Ca	Mast	9	1009	0.00891972	PT
GSE234129-MDA_Pt2-Ca	NK	76	1009	0.0753221	PT
GSE234129-MDA_Pt2-Ca	Neutrophil	4	1009	0.00396432	PT
GSE234129-MDA_Pt2-Ca	Plasma	287	1009	0.28444	PT
GSE234129-MDA_Pt2-Ca	Mural cell	3	1009	0.00297324	PT
GSE234129-MDA_Pt2-Ca	Schwann cell	0	1009	0	PT
GSE234129-MDA_Pt3-As	FB	10	3081	0.0032457	Metastasis
GSE234129-MDA_Pt3-As	EC	0	3081	0	Metastasis
GSE234129-MDA_Pt3-As	T	1392	3081	0.451801	Metastasis
GSE234129-MDA_Pt3-As	B	83	3081	0.0269393	Metastasis
GSE234129-MDA_Pt3-As	Epithelial	0	3081	0	Metastasis
GSE234129-MDA_Pt3-As	Mφ	1307	3081	0.424213	Metastasis
GSE234129-MDA_Pt3-As	Malignant	0	3081	0	Metastasis
GSE234129-MDA_Pt3-As	Mast	0	3081	0	Metastasis
GSE234129-MDA_Pt3-As	NK	285	3081	0.0925024	Metastasis
GSE234129-MDA_Pt3-As	Neutrophil	0	3081	0	Metastasis
GSE234129-MDA_Pt3-As	Plasma	4	3081	0.00129828	Metastasis
GSE234129-MDA_Pt3-As	Mural cell	0	3081	0	Metastasis
GSE234129-MDA_Pt3-As	Schwann cell	0	3081	0	Metastasis
GSE234129-MDA_Pt3-Ca	FB	0	1036	0	PT
GSE234129-MDA_Pt3-Ca	EC	5	1036	0.00482625	PT
GSE234129-MDA_Pt3-Ca	T	498	1036	0.480695	PT
GSE234129-MDA_Pt3-Ca	B	143	1036	0.138031	PT
GSE234129-MDA_Pt3-Ca	Epithelial	0	1036	0	PT
GSE234129-MDA_Pt3-Ca	Mφ	114	1036	0.110039	PT
GSE234129-MDA_Pt3-Ca	Malignant	0	1036	0	PT
GSE234129-MDA_Pt3-Ca	Mast	26	1036	0.0250965	PT
GSE234129-MDA_Pt3-Ca	NK	120	1036	0.11583	PT
GSE234129-MDA_Pt3-Ca	Neutrophil	1	1036	0.000965251	PT
GSE234129-MDA_Pt3-Ca	Plasma	119	1036	0.114865	PT
GSE234129-MDA_Pt3-Ca	Mural cell	10	1036	0.00965251	PT
GSE234129-MDA_Pt3-Ca	Schwann cell	0	1036	0	PT
GSE234129-MDA_Pt4-As	FB	0	591	0	Metastasis
GSE234129-MDA_Pt4-As	EC	0	591	0	Metastasis
GSE234129-MDA_Pt4-As	T	271	591	0.458545	Metastasis
GSE234129-MDA_Pt4-As	B	21	591	0.035533	Metastasis
GSE234129-MDA_Pt4-As	Epithelial	0	591	0	Metastasis
GSE234129-MDA_Pt4-As	Mφ	266	591	0.450085	Metastasis
GSE234129-MDA_Pt4-As	Malignant	0	591	0	Metastasis
GSE234129-MDA_Pt4-As	Mast	0	591	0	Metastasis
GSE234129-MDA_Pt4-As	NK	32	591	0.0541455	Metastasis
GSE234129-MDA_Pt4-As	Neutrophil	0	591	0	Metastasis
GSE234129-MDA_Pt4-As	Plasma	1	591	0.00169205	Metastasis
GSE234129-MDA_Pt4-As	Mural cell	0	591	0	Metastasis
GSE234129-MDA_Pt4-As	Schwann cell	0	591	0	Metastasis
GSE234129-MDA_Pt4-Ca	FB	11	403	0.0272953	PT
GSE234129-MDA_Pt4-Ca	EC	18	403	0.044665	PT
GSE234129-MDA_Pt4-Ca	T	160	403	0.397022	PT
GSE234129-MDA_Pt4-Ca	B	17	403	0.0421836	PT
GSE234129-MDA_Pt4-Ca	Epithelial	0	403	0	PT
GSE234129-MDA_Pt4-Ca	Mφ	71	403	0.176179	PT
GSE234129-MDA_Pt4-Ca	Malignant	0	403	0	PT
GSE234129-MDA_Pt4-Ca	Mast	3	403	0.00744417	PT
GSE234129-MDA_Pt4-Ca	NK	48	403	0.119107	PT
GSE234129-MDA_Pt4-Ca	Neutrophil	0	403	0	PT
GSE234129-MDA_Pt4-Ca	Plasma	70	403	0.173697	PT
GSE234129-MDA_Pt4-Ca	Mural cell	5	403	0.0124069	PT
GSE234129-MDA_Pt4-Ca	Schwann cell	0	403	0	PT
GSE234129-MDA_Pt5-Ad	FB	1	507	0.00197239	Adj_Normal
GSE234129-MDA_Pt5-Ad	EC	1	507	0.00197239	Adj_Normal
GSE234129-MDA_Pt5-Ad	T	205	507	0.404339	Adj_Normal
GSE234129-MDA_Pt5-Ad	B	58	507	0.114398	Adj_Normal
GSE234129-MDA_Pt5-Ad	Epithelial	0	507	0	Adj_Normal
GSE234129-MDA_Pt5-Ad	Mφ	62	507	0.122288	Adj_Normal
GSE234129-MDA_Pt5-Ad	Malignant	0	507	0	Adj_Normal
GSE234129-MDA_Pt5-Ad	Mast	9	507	0.0177515	Adj_Normal
GSE234129-MDA_Pt5-Ad	NK	55	507	0.108481	Adj_Normal
GSE234129-MDA_Pt5-Ad	Neutrophil	0	507	0	Adj_Normal
GSE234129-MDA_Pt5-Ad	Plasma	113	507	0.22288	Adj_Normal
GSE234129-MDA_Pt5-Ad	Mural cell	1	507	0.00197239	Adj_Normal
GSE234129-MDA_Pt5-Ad	Schwann cell	0	507	0	Adj_Normal
GSE234129-MDA_Pt5-As	FB	11	1675	0.00656716	Metastasis
GSE234129-MDA_Pt5-As	EC	0	1675	0	Metastasis
GSE234129-MDA_Pt5-As	T	1337	1675	0.798209	Metastasis
GSE234129-MDA_Pt5-As	B	34	1675	0.0202985	Metastasis
GSE234129-MDA_Pt5-As	Epithelial	0	1675	0	Metastasis
GSE234129-MDA_Pt5-As	Mφ	119	1675	0.0710448	Metastasis
GSE234129-MDA_Pt5-As	Malignant	0	1675	0	Metastasis
GSE234129-MDA_Pt5-As	Mast	0	1675	0	Metastasis
GSE234129-MDA_Pt5-As	NK	172	1675	0.102687	Metastasis
GSE234129-MDA_Pt5-As	Neutrophil	2	1675	0.00119403	Metastasis
GSE234129-MDA_Pt5-As	Plasma	0	1675	0	Metastasis
GSE234129-MDA_Pt5-As	Mural cell	0	1675	0	Metastasis
GSE234129-MDA_Pt5-As	Schwann cell	0	1675	0	Metastasis
GSE234129-MDA_Pt5-Ca	FB	10	749	0.0133511	PT
GSE234129-MDA_Pt5-Ca	EC	18	749	0.024032	PT
GSE234129-MDA_Pt5-Ca	T	213	749	0.284379	PT
GSE234129-MDA_Pt5-Ca	B	170	749	0.226969	PT
GSE234129-MDA_Pt5-Ca	Epithelial	0	749	0	PT
GSE234129-MDA_Pt5-Ca	Mφ	40	749	0.0534045	PT
GSE234129-MDA_Pt5-Ca	Malignant	2	749	0.00267023	PT
GSE234129-MDA_Pt5-Ca	Mast	2	749	0.00267023	PT
GSE234129-MDA_Pt5-Ca	NK	40	749	0.0534045	PT
GSE234129-MDA_Pt5-Ca	Neutrophil	0	749	0	PT
GSE234129-MDA_Pt5-Ca	Plasma	252	749	0.336449	PT
GSE234129-MDA_Pt5-Ca	Mural cell	2	749	0.00267023	PT
GSE234129-MDA_Pt5-Ca	Schwann cell	0	749	0	PT
GSE234129-MDA_Pt5-Ov	FB	93	1459	0.0637423	Metastasis
GSE234129-MDA_Pt5-Ov	EC	55	1459	0.0376971	Metastasis
GSE234129-MDA_Pt5-Ov	T	225	1459	0.154215	Metastasis
GSE234129-MDA_Pt5-Ov	B	4	1459	0.0027416	Metastasis
GSE234129-MDA_Pt5-Ov	Epithelial	2	1459	0.0013708	Metastasis
GSE234129-MDA_Pt5-Ov	Mφ	343	1459	0.235093	Metastasis
GSE234129-MDA_Pt5-Ov	Malignant	8	1459	0.00548321	Metastasis
GSE234129-MDA_Pt5-Ov	Mast	0	1459	0	Metastasis
GSE234129-MDA_Pt5-Ov	NK	677	1459	0.464016	Metastasis
GSE234129-MDA_Pt5-Ov	Neutrophil	4	1459	0.0027416	Metastasis
GSE234129-MDA_Pt5-Ov	Plasma	2	1459	0.0013708	Metastasis
GSE234129-MDA_Pt5-Ov	Mural cell	46	1459	0.0315284	Metastasis
GSE234129-MDA_Pt5-Ov	Schwann cell	0	1459	0	Metastasis
GSE234129-MDA_Pt9-Ad	FB	0	477	0	Adj_Normal
GSE234129-MDA_Pt9-Ad	EC	2	477	0.00419287	Adj_Normal
GSE234129-MDA_Pt9-Ad	T	134	477	0.280922	Adj_Normal
GSE234129-MDA_Pt9-Ad	B	45	477	0.0943396	Adj_Normal
GSE234129-MDA_Pt9-Ad	Epithelial	0	477	0	Adj_Normal
GSE234129-MDA_Pt9-Ad	Mφ	16	477	0.033543	Adj_Normal
GSE234129-MDA_Pt9-Ad	Malignant	0	477	0	Adj_Normal
GSE234129-MDA_Pt9-Ad	Mast	1	477	0.00209644	Adj_Normal
GSE234129-MDA_Pt9-Ad	NK	24	477	0.0503145	Adj_Normal
GSE234129-MDA_Pt9-Ad	Neutrophil	0	477	0	Adj_Normal
GSE234129-MDA_Pt9-Ad	Plasma	255	477	0.534591	Adj_Normal
GSE234129-MDA_Pt9-Ad	Mural cell	0	477	0	Adj_Normal
GSE234129-MDA_Pt9-Ad	Schwann cell	0	477	0	Adj_Normal
GSE234129-MDA_Pt9-Ca	FB	0	1254	0	PT
GSE234129-MDA_Pt9-Ca	EC	2	1254	0.0015949	PT
GSE234129-MDA_Pt9-Ca	T	994	1254	0.792663	PT
GSE234129-MDA_Pt9-Ca	B	46	1254	0.0366826	PT
GSE234129-MDA_Pt9-Ca	Epithelial	0	1254	0	PT
GSE234129-MDA_Pt9-Ca	Mφ	16	1254	0.0127592	PT
GSE234129-MDA_Pt9-Ca	Malignant	0	1254	0	PT
GSE234129-MDA_Pt9-Ca	Mast	15	1254	0.0119617	PT
GSE234129-MDA_Pt9-Ca	NK	162	1254	0.129187	PT
GSE234129-MDA_Pt9-Ca	Neutrophil	0	1254	0	PT
GSE234129-MDA_Pt9-Ca	Plasma	19	1254	0.0151515	PT
GSE234129-MDA_Pt9-Ca	Mural cell	0	1254	0	PT
GSE234129-MDA_Pt9-Ca	Schwann cell	0	1254	0	PT
GSE234129-MDA_Pt9-Li	FB	2	1065	0.00187793	Metastasis
GSE234129-MDA_Pt9-Li	EC	6	1065	0.0056338	Metastasis
GSE234129-MDA_Pt9-Li	T	638	1065	0.599061	Metastasis
GSE234129-MDA_Pt9-Li	B	41	1065	0.0384977	Metastasis
GSE234129-MDA_Pt9-Li	Epithelial	0	1065	0	Metastasis
GSE234129-MDA_Pt9-Li	Mφ	162	1065	0.152113	Metastasis
GSE234129-MDA_Pt9-Li	Malignant	0	1065	0	Metastasis
GSE234129-MDA_Pt9-Li	Mast	0	1065	0	Metastasis
GSE234129-MDA_Pt9-Li	NK	186	1065	0.174648	Metastasis
GSE234129-MDA_Pt9-Li	Neutrophil	2	1065	0.00187793	Metastasis
GSE234129-MDA_Pt9-Li	Plasma	26	1065	0.0244131	Metastasis
GSE234129-MDA_Pt9-Li	Mural cell	2	1065	0.00187793	Metastasis
GSE234129-MDA_Pt9-Li	Schwann cell	0	1065	0	Metastasis

## Sheet: SupTable2
SupTable2 Jensen-Shannon Divergence (JSD) scores depicting intra-lineage transcriptional heterogeneity of major cell types across tissue types.
Type	annotation_broad	JDS_score
CAG	FB	0.211632
CAG	EC	0.380413
CAG	T	0.483548
CAG	B	0.0187985
CAG	Epithelial	0.684528
CAG	Mφ	0.457261
CAG	Malignant	0
CAG	Mast	0.455992
CAG	NK	0.456703
CAG	Neutrophil	0
CAG	Plasma	0.434402
CAG	Mural cell	0.289344
CAG	Schwann cell	0.20137
IMS	FB	0.261534
IMS	EC	0.309135
IMS	T	0.310732
IMS	B	0.452422
IMS	Epithelial	0.647408
IMS	Mφ	0.646651
IMS	Malignant	0
IMS	Mast	0.452472
IMS	NK	0.491777
IMS	Neutrophil	0
IMS	Plasma	0.380103
IMS	Mural cell	0.277819
IMS	Schwann cell	0
IMW	FB	0.246717
IMW	EC	0.252519
IMW	T	0.158425
IMW	B	0.00512213
IMW	Epithelial	0.688126
IMW	Mφ	0.605943
IMW	Malignant	0
IMW	Mast	0.463501
IMW	NK	0.000405974
IMW	Neutrophil	0
IMW	Plasma	0.479491
IMW	Mural cell	0.116267
IMW	Schwann cell	0.511839
Metastasis	FB	0.665773
Metastasis	EC	0.638605
Metastasis	T	0.341799
Metastasis	B	0.208178
Metastasis	Epithelial	0.720939
Metastasis	Mφ	0.585829
Metastasis	Malignant	0.640238
Metastasis	Mast	0.120507
Metastasis	NK	0.496486
Metastasis	Neutrophil	0.562953
Metastasis	Plasma	0.56617
Metastasis	Mural cell	0.602648
Metastasis	Schwann cell	0
NAG	FB	0.226875
NAG	EC	0.244745
NAG	T	5.83797e-05
NAG	B	0
NAG	Epithelial	0.532154
NAG	Mφ	0.603743
NAG	Malignant	0
NAG	Mast	0.483151
NAG	NK	0.4305
NAG	Neutrophil	0
NAG	Plasma	0.392395
NAG	Mural cell	0.319041
NAG	Schwann cell	0.464501
Adj_Normal	FB	0.712229
Adj_Normal	EC	0.673806
Adj_Normal	T	0.640996
Adj_Normal	B	0.457618
Adj_Normal	Epithelial	0.686936
Adj_Normal	Mφ	0.667584
Adj_Normal	Malignant	0
Adj_Normal	Mast	0.437032
Adj_Normal	NK	0.670752
Adj_Normal	Neutrophil	0.519283
Adj_Normal	Plasma	0.595892
Adj_Normal	Mural cell	0.694809
Adj_Normal	Schwann cell	0.693428
PT	FB	0.75548
PT	EC	0.666129
PT	T	0.653332
PT	B	0.617919
PT	Epithelial	0.725227
PT	Mφ	0.649254
PT	Malignant	0.641659
PT	Mast	0.569806
PT	NK	0.669442
PT	Neutrophil	0.498759
PT	Plasma	0.674623
PT	Mural cell	0.692649
PT	Schwann cell	0.715146

## Sheet: SupTable3
SupTable3 Spearman correlation coefficients reflecting global cellular composition similarities among the 7 tissue types.
Corr	NAG	CAG	IMS	IMW	Adj_Normal	PT	Metastasis		Pvalue	NAG	CAG	IMS	IMW	Adj_Normal	PT	Metastasis
NAG	1	0.902136	0.512737	0.744604	-0.0784923	-0.737199	-0.603182		NAG	0	0	5.50252e-122	6.93865793019447e-320	0.000828306	2.52472785453581e-310	6.68903e-180
CAG	0.902136	1	0.48939	0.841416	0.0246371	-0.788756	-0.654186		CAG	0	0	1.08519e-109	0	0.294691	0	1.12155e-221
IMS	0.512737	0.48939	1	0.585548	-0.120703	-0.66101	-0.553536		IMS	5.50252e-122	1.08519e-109	0	3.74131e-167	2.57851e-07	6.81841e-228	6.47858e-146
IMW	0.744604	0.841416	0.585548	1	0.105945	-0.753983	-0.682375		IMW	6.93865793019447e-320	0	3.74131e-167	0	6.23738e-06	0	1.85156e-248
Adj_Normal	-0.0784923	0.0246371	-0.120703	0.105945	1	-0.0981031	-0.279411		Adj_Normal	0.000828306	0.294691	2.57851e-07	6.23738e-06	0	2.88866e-05	7.81955e-34
PT	-0.737199	-0.788756	-0.66101	-0.753983	-0.0981031	1	0.362012		PT	2.52472785453581e-310	0	6.81841e-228	0	2.88866e-05	0	3.40671e-57
Metastasis	-0.603182	-0.654186	-0.553536	-0.682375	-0.279411	0.362012	1		Metastasis	6.68903e-180	1.12155e-221	6.47858e-146	1.85156e-248	7.81955e-34	3.40671e-57	0

## Sheet: SupTable4
SupTable4 The pseudo-time and classification of each cell in the T-cell differentiation pathway.
annotation_name	Type	Pseudotime	State
CD8+ TEM	PT	0.96852	1
Th17	PT	0.352183	1
Th17	PT	0.00259083	3
CD8+ TEM	PT	1.30043	1
CD4+Naive_T	Metastasis	0.114336	3
Th17	PT	0.115439	3
CD4+Naive_T	Metastasis	0.604021	2
CD4+ TEM	Metastasis	0.124312	3
CD8+ TEM	PT	1.44355	1
CD8+Naive_T	Metastasis	0.190566	3
CD8+ TEM	PT	0.0242113	3
CD4+Naive_T	PT	0.10054	3
Th17	PT	1.2787	1
CD4+ TEM	Metastasis	0	3
CD8+cytotoxic_T	PT	0.381763	1
CD8+cytotoxic_T	PT	1.25805	1
Treg	PT	0.689633	2
Th17	PT	0.012577	3
CD8+ TEM	PT	1.01655	1
CD4+Tex	PT	0.445201	1
CD8+ TEM	Adj_Normal	0.811511	1
CD4+ TEM	Metastasis	0.00925816	3
CD8+Tex	PT	1.40055	1
CD4+ TEM	Metastasis	0.109684	3
Treg	PT	0.789206	2
CD8+cytotoxic_T	PT	1.20948	1
CD8+Tex	PT	0.701026	2
CD8+Tex	PT	1.34176	1
CD8+ TEM	Adj_Normal	1.20812	1
Treg	PT	1.04003	2
CD8+Tex	PT	1.49759	1
CD4+ TEM	Metastasis	0.233068	1
CD8+cytotoxic_T	Metastasis	0.506323	1
CD8+Tex	PT	1.24543	1
CD4+Naive_T	PT	0.0680583	3
CD8+cytotoxic_T	PT	1.1378	1
CD4+ TEM	Metastasis	0.187736	3
CD4+ TEM	Metastasis	0.110802	3
CD8+cytotoxic_T	PT	1.33655	1
CD8+cytotoxic_T	Metastasis	0.558287	1
CD4+ TEM	Metastasis	0.104235	3
CD8+cytotoxic_T	PT	0.352852	1
CD8+ TEM	PT	1.34723	1
CD8+Tex	PT	1.37638	1
CD8+Naive_T	Metastasis	0.133809	3
CD8+cytotoxic_T	PT	0.358933	1
Th17	PT	0.870984	1
CD8+ TEM	Adj_Normal	1.36613	1
Treg	Metastasis	0.866773	2
CD4+ TEM	Metastasis	0.0698805	3
CD4+ TEM	Metastasis	0.304759	3
CD8+ TEM	PT	0.29522	2
CD8+ TEM	Metastasis	0.661157	1
CD8+cytotoxic_T	Metastasis	0.395679	1
CD8+ TEM	PT	1.4411	1
CD8+ TEM	PT	1.38099	1
CD4+Tex	PT	0.701638	2
CD8+ TEM	PT	1.20775	1
Treg	PT	0.801518	2
CD8+cytotoxic_T	Metastasis	1.02468	1
CD4+ TEM	Metastasis	0.0279451	3
Th17	PT	0.168805	3
Th17	PT	1.36938	1
Th17	PT	0.834979	2
CD8+cytotoxic_T	PT	0.0454882	3
CD8+cytotoxic_T	PT	0.00122117	3
CD4+Naive_T	Metastasis	0.201538	3
CD8+cytotoxic_T	PT	1.06921	1
CD8+Naive_T	PT	0.174399	3
CD8+cytotoxic_T	PT	1.25652	1
Treg	PT	0.903681	2
CD8+ TEM	PT	0.775266	1
Treg	Metastasis	0.919674	2
CD8+ TEM	PT	1.26035	1
CD4+Naive_T	Metastasis	0.0606691	3
CD4+Naive_T	Metastasis	0.271167	3
CD8+cytotoxic_T	Adj_Normal	0.860585	1
Th17	PT	0.775283	2
CD8+ TEM	Adj_Normal	0.938689	1
CD8+cytotoxic_T	Adj_Normal	1.23056	1
CD8+Tex	PT	1.31455	1
CD8+cytotoxic_T	Metastasis	1.36149	1
CD8+Tex	Metastasis	1.43749	1
CD8+Naive_T	PT	0.0422918	3
CD8+ TEM	PT	0.914289	1
CD8+Tex	Metastasis	1.33025	1
CD8+cytotoxic_T	Metastasis	1.22748	1
CD8+Naive_T	PT	0.789033	2
Th17	PT	0.782238	2
CD4+ TEM	Metastasis	0.165855	3
CD4+Naive_T	PT	0.126674	3
CD8+ TEM	PT	0.529158	1
CD4+Naive_T	PT	0.71297	2
Th17	Metastasis	0.0248054	3
CD4+ TEM	Metastasis	0.061115	3
Th17	PT	0.12609	3
CD8+cytotoxic_T	Metastasis	1.2047	1
CD4+Naive_T	PT	0.225107	3
CD8+Tex	PT	1.19484	1
CD8+Tex	PT	1.38345	1
CD8+ TEM	Adj_Normal	1.10323	1
CD8+cytotoxic_T	Metastasis	0.36269	1
CD8+cytotoxic_T	PT	0.543722	1
Th17	PT	1.18681	1
CD8+cytotoxic_T	PT	1.34474	1
CD4+ TEM	Metastasis	0.053753	3
CD4+ TEM	Metastasis	0.32667	1
CD8+ TEM	PT	1.19704	1
Th17	PT	0.011257	3
CD4+Tex	PT	0.0562474	3
CD8+cytotoxic_T	PT	1.30305	1
CD4+Naive_T	PT	0.110224	3
CD8+ TEM	Metastasis	1.31557	1
CD8+cytotoxic_T	PT	1.25778	1
CD8+ TEM	Metastasis	1.05519	1
CD8+cytotoxic_T	PT	0.452106	1
CD4+ TEM	Metastasis	0.685733	2
CD4+Naive_T	PT	0.273154	3
CD8+Tex	PT	1.50475	1
CD4+Naive_T	Metastasis	0.162481	3
CD8+cytotoxic_T	PT	1.22403	1
CD8+cytotoxic_T	Metastasis	0.35416	1
Treg	PT	1.21807	2
Th17	Adj_Normal	0.530104	2
CD8+cytotoxic_T	Metastasis	0.373485	1
CD8+cytotoxic_T	Metastasis	2.27201e-09	3
CD8+Tex	PT	1.36164	1
CD8+ TEM	PT	1.45681	1
CD8+ TEM	PT	1.24042	1
CD8+cytotoxic_T	PT	1.35806	1
CD8+cytotoxic_T	Metastasis	0.164327	3
CD8+Naive_T	PT	0.084986	3
CD4+Naive_T	Metastasis	0.142253	3
CD8+ TEM	PT	1.21049	1
CD4+Tex	PT	0.230576	1
Th17	Metastasis	0.000275751	3
CD8+cytotoxic_T	PT	0.0701771	3
Treg	PT	1.00661	2
CD8+ TEM	PT	1.25842	1
CD4+Tex	PT	1.20337	1
CD8+cytotoxic_T	PT	1.13098	1
CD8+ TEM	Adj_Normal	1.33264	1
Treg	Metastasis	0.918527	2
CD8+cytotoxic_T	Adj_Normal	0.106205	3
CD8+ TEM	PT	1.13694	1
CD8+cytotoxic_T	PT	0.356102	1
CD8+cytotoxic_T	PT	1.26703	1
Th17	PT	0.133312	3
CD8+ TEM	PT	1.42289	1
Th17	PT	0.783619	2
CD8+Naive_T	Metastasis	0.033815	3
CD8+Tex	PT	1.20798	1
CD8+cytotoxic_T	PT	1.28909	1
CD8+cytotoxic_T	Metastasis	1.18751	1
CD8+cytotoxic_T	Metastasis	1.36001	1
CD8+cytotoxic_T	Metastasis	1.19711	1
Treg	PT	0.950533	2
CD8+Tex	PT	1.36193	1
CD4+ TEM	Metastasis	0.0374705	3
CD4+Naive_T	PT	0.337999	3
CD4+ TEM	Metastasis	0.35095	1
CD8+Tex	PT	1.23947	1
CD8+cytotoxic_T	Metastasis	0.119941	3
CD8+cytotoxic_T	Metastasis	0.377243	3
CD8+cytotoxic_T	PT	0.726286	2
CD8+ TEM	PT	1.25076	1
CD8+ TEM	PT	1.23354	1
CD8+cytotoxic_T	PT	1.07949	1
CD4+Naive_T	Metastasis	0.743891	2
CD4+ TEM	Metastasis	0.0406875	3
Treg	Metastasis	1.04326	2
CD8+cytotoxic_T	Metastasis	1.24861	1
Th17	PT	0.642344	1
CD8+ TEM	PT	0.00111309	3
CD8+ TEM	PT	1.1859	1
CD8+cytotoxic_T	Metastasis	0.567824	1
CD8+cytotoxic_T	Metastasis	0.424929	1
Treg	Adj_Normal	0.944822	2
CD8+ TEM	Metastasis	0.136132	3
CD8+cytotoxic_T	Metastasis	0.801447	2
CD4+Naive_T	Metastasis	0.199152	3
CD8+cytotoxic_T	PT	1.23761	1
CD8+Naive_T	Metastasis	0.144342	3
CD4+Tex	Adj_Normal	0.34472	1
CD8+ TEM	PT	1.2095	1
CD8+cytotoxic_T	PT	1.30672	1
CD8+cytotoxic_T	Metastasis	0.0620117	3
CD8+Naive_T	PT	0.122362	3
Treg	PT	0.747776	2
CD8+Naive_T	Metastasis	0.167846	3
CD8+ TEM	Adj_Normal	0.000740513	3
CD4+Naive_T	PT	0.180719	3
CD8+cytotoxic_T	PT	1.20784	1
Th17	PT	0.163551	3
CD4+Tex	PT	0.906362	2
CD8+ TEM	PT	1.30819	1
Th17	PT	0.00100101	3
CD4+ TEM	Metastasis	0.0684969	3
CD4+Naive_T	Metastasis	0.228006	3
Th17	PT	0.840499	1
Treg	PT	0.768735	2
CD8+cytotoxic_T	Metastasis	1.08597	1
CD4+Tex	PT	0.0778828	3
CD4+ TEM	Metastasis	0.146558	3
CD4+ TEM	Metastasis	0.0956764	3
CD4+Naive_T	Metastasis	0.172088	3
CD4+Naive_T	PT	0.0486112	3
Th17	PT	0.761631	2
Th17	Metastasis	0.405865	1
Th17	Adj_Normal	0.429181	1
CD8+cytotoxic_T	Metastasis	1.21704	1
Treg	PT	0.871048	2
Th17	Metastasis	0.705197	2
CD8+cytotoxic_T	PT	1.31746	1
CD8+ TEM	PT	1.23245	1
CD8+cytotoxic_T	Metastasis	0.0709799	3
CD8+cytotoxic_T	Metastasis	0.893521	1
CD4+Tex	PT	0.876438	2
CD8+Tex	PT	1.52121	1
CD8+cytotoxic_T	PT	0.373968	1
CD8+ TEM	PT	1.33114	1
CD4+Naive_T	PT	0.168089	3
CD8+ TEM	Adj_Normal	1.36866	1
CD8+cytotoxic_T	Metastasis	0.863559	1
CD8+cytotoxic_T	Metastasis	0.648086	1
CD8+ TEM	Adj_Normal	1.23711	1
CD8+cytotoxic_T	PT	1.25226	1
CD8+ TEM	PT	0.283875	1
CD4+Naive_T	PT	0.1477	3
CD8+ TEM	PT	0.356332	1
CD8+cytotoxic_T	PT	0.929482	1
CD8+cytotoxic_T	PT	0.843581	1
CD8+cytotoxic_T	Metastasis	1.18156	1
Th17	PT	0.704511	1
CD4+Naive_T	Metastasis	0.222806	3
CD8+cytotoxic_T	Metastasis	0.476587	1
Treg	PT	1.19961	2
CD8+ TEM	Adj_Normal	0.721413	2
Th17	PT	1.29902	1
CD8+cytotoxic_T	PT	1.21749	1
CD8+cytotoxic_T	PT	1.22805	1
Th17	PT	0.278552	3
CD4+ TEM	Metastasis	1.21764	1
CD8+ TEM	PT	0.385189	1
CD8+cytotoxic_T	PT	1.3043	1
CD4+ TEM	Metastasis	0.653946	1
Th17	PT	0.629349	2
CD4+ TEM	Metastasis	0.0960695	3
CD8+ TEM	PT	0.666006	1
CD4+ TEM	Metastasis	0.0745598	3
CD8+Tex	PT	1.25139	1
CD4+ TEM	Metastasis	0.0936629	3
CD8+ TEM	Adj_Normal	0.661117	1
Treg	PT	0.946818	2
CD8+cytotoxic_T	Metastasis	0.0154356	3
CD8+Naive_T	Metastasis	0.10549	3
CD8+Tex	PT	1.22452	1
CD4+ TEM	Metastasis	0.157417	3
Treg	PT	1.07021	2
CD4+Naive_T	Metastasis	0.153626	3
CD4+ TEM	Metastasis	0.701044	2
Th17	Metastasis	0.682825	2
CD4+Naive_T	Metastasis	0.129431	3
CD8+cytotoxic_T	PT	1.21516	1
Treg	PT	1.13802	1
CD8+ TEM	PT	1.2406	1
CD8+Naive_T	Metastasis	0.199806	3
CD8+cytotoxic_T	Metastasis	0.354382	1
CD4+ TEM	PT	0.839629	1
CD8+Naive_T	Metastasis	0.189871	3
CD8+cytotoxic_T	PT	1.34013	1
CD4+Naive_T	Metastasis	0.0859482	3
CD4+ TEM	Metastasis	0.366246	1
CD8+ TEM	PT	0.184535	3
CD8+Tex	PT	1.35095	1
Th17	PT	0.529352	2
CD8+cytotoxic_T	Metastasis	0.132092	3
Th17	PT	0.551507	1
Th17	PT	0.843127	1
CD8+cytotoxic_T	Metastasis	0.0395516	3
Th17	Adj_Normal	0.236882	1
Th17	PT	0.701683	2
Th17	PT	0.476437	2
Th17	PT	0.354408	1
CD4+Naive_T	Metastasis	0.153373	3
Th17	PT	0.354382	1
CD8+ TEM	PT	0.751984	1
CD8+ TEM	Adj_Normal	1.27811	1
CD4+Tex	Metastasis	0.689956	2
CD4+Tex	PT	0.126876	3
CD4+Tex	PT	0.764358	2
Treg	Metastasis	1.07493	2
CD8+Naive_T	Metastasis	0.148933	3
CD4+Naive_T	Metastasis	0.243202	3
CD4+Tex	Metastasis	0.0444143	3
CD8+cytotoxic_T	PT	0.485686	1
Treg	Metastasis	0.679923	2
CD8+ TEM	PT	1.2243	1
CD8+Naive_T	Metastasis	0.10031	3
CD8+cytotoxic_T	Metastasis	1.26484	1
CD4+Tex	PT	0.672613	2
CD8+Tex	PT	1.26742	1
CD4+ TEM	Metastasis	0.156127	3
CD8+Tex	PT	1.2659	1
Th17	Adj_Normal	1.259	1
CD4+ TEM	Metastasis	0.760069	2
CD8+ TEM	PT	1.24353	1
CD8+ TEM	PT	0.414334	1
CD8+cytotoxic_T	Metastasis	0.0869302	3
Th17	PT	0.696213	1
CD4+ TEM	Metastasis	0.0317162	3
Treg	PT	1.26028	2
Th17	PT	1.22253	1
CD8+cytotoxic_T	Metastasis	0.953201	1
CD8+cytotoxic_T	PT	1.28898	1
CD8+ TEM	Adj_Normal	1.21454	1
CD4+Naive_T	Metastasis	0.0571553	3
CD8+cytotoxic_T	PT	0.381279	1
CD4+Naive_T	Metastasis	0.182667	3
CD8+ TEM	PT	1.25968	1
CD4+ TEM	Metastasis	4.54403e-09	3
CD8+ TEM	PT	0.746865	1
CD8+cytotoxic_T	PT	1.19405	1
CD8+ TEM	PT	1.27196	1
CD4+ TEM	PT	0.0420863	3
CD8+Naive_T	PT	0.0124935	3
CD4+ TEM	Metastasis	0.0799093	3
CD8+cytotoxic_T	PT	1.27454	1
CD4+Naive_T	Metastasis	0.283054	3
Treg	PT	1.00643	2
Th17	PT	0.0395664	3
Treg	PT	0.921153	2
Treg	Metastasis	0.840153	2
Treg	Metastasis	0.722166	2
CD8+Tex	PT	0.803412	1
CD8+ TEM	PT	1.33397	1
CD4+Naive_T	Metastasis	0.172862	3
CD8+cytotoxic_T	PT	1.21991	1
Treg	PT	0.916589	2
CD8+Tex	PT	1.54193	1
CD8+cytotoxic_T	PT	1.30638	1
Th17	PT	0.13534	3
Th17	PT	0.110032	3
CD8+ TEM	PT	1.27298	1
CD4+ TEM	Metastasis	0.706939	2
Th17	PT	0.55172	1
CD8+cytotoxic_T	Metastasis	1.21192	1
Treg	PT	1.02067	2
CD8+cytotoxic_T	Metastasis	1.19806	1
Th17	PT	0.437845	1
CD8+ TEM	PT	0.935636	1
CD4+Tex	Metastasis	0.720984	2
CD8+ TEM	PT	0.63585	1
Treg	PT	0.436661	1
CD8+cytotoxic_T	PT	0.746308	1
CD8+Tex	Metastasis	1.26829	1
CD8+cytotoxic_T	PT	1.27704	1
CD8+cytotoxic_T	Metastasis	0.393147	1
CD4+Naive_T	PT	0.113193	3
CD8+cytotoxic_T	PT	0.0165908	3
CD8+ TEM	PT	0.0169922	3
CD8+ TEM	Adj_Normal	1.36618	1
Th17	PT	0.0753433	3
CD8+cytotoxic_T	PT	1.16212	1
CD8+ TEM	PT	1.26571	1
Treg	PT	1.13176	2
CD8+cytotoxic_T	Metastasis	1.21546	1
CD8+ TEM	PT	0.849351	1
CD8+cytotoxic_T	Metastasis	0.0727506	3
Th17	PT	0.741953	2
Th17	PT	1.14803	1
CD8+cytotoxic_T	Metastasis	1.0141	1
CD8+cytotoxic_T	Metastasis	0.645338	1
CD8+cytotoxic_T	Metastasis	1.0285	1
CD8+Tex	PT	1.38358	1
CD4+ TEM	Metastasis	0.15722	3
CD8+ TEM	PT	1.42117	1
CD4+ TEM	Metastasis	0.0569565	3
CD8+ TEM	PT	1.36553	1
CD8+cytotoxic_T	Metastasis	1.12981	1
Treg	PT	1.13953	2
CD8+ TEM	Adj_Normal	0.368702	1
CD8+cytotoxic_T	Metastasis	0.8348	1
CD4+Naive_T	Metastasis	0.0983696	3
CD8+Naive_T	Metastasis	0.0435969	3
CD8+cytotoxic_T	PT	1.20652	1
CD8+cytotoxic_T	Adj_Normal	0.010964	3
CD4+ TEM	Adj_Normal	0.0316133	3
Treg	PT	0.806484	2
CD8+Tex	PT	1.27973	1
Th17	Metastasis	0.00468422	3
CD8+cytotoxic_T	PT	0.54239	1
CD4+Naive_T	Metastasis	0.171919	3
CD8+cytotoxic_T	Metastasis	0.807837	1
CD8+cytotoxic_T	PT	0.683021	1
CD8+cytotoxic_T	Metastasis	0.0637306	3
CD8+Naive_T	PT	0.172592	3
CD8+ TEM	Metastasis	0.365565	1
Th17	PT	0.0618657	3
CD4+Naive_T	Metastasis	0.14272	3
CD8+Tex	PT	1.23475	1
CD8+cytotoxic_T	Metastasis	0.354382	1
CD8+cytotoxic_T	PT	0.124739	3
CD4+ TEM	Metastasis	0.0542272	3
Treg	PT	0.846051	2
Th17	PT	0.000803543	3
CD8+ TEM	Adj_Normal	0.148736	3
CD8+ TEM	PT	0.156164	3
Treg	PT	0.905973	2
CD8+Tex	PT	1.25438	1
Th17	PT	0.0959834	3
Treg	PT	0.721431	2
CD8+ TEM	PT	1.3398	1
CD8+ TEM	Adj_Normal	0.953381	1
CD8+ TEM	Adj_Normal	0.285517	1
CD8+ TEM	PT	0.935446	1
CD8+cytotoxic_T	Metastasis	0.162295	3
Th17	Adj_Normal	1.13372	1
CD4+Naive_T	Metastasis	0.0847601	3
CD8+cytotoxic_T	Metastasis	1.23882	1
CD8+Tex	PT	1.38268	1
Th17	PT	0.0218249	3
CD4+ TEM	Metastasis	0.0787221	3
Treg	PT	0.963347	2
CD4+Naive_T	PT	0.0501073	3
Treg	PT	1.36068	2
CD8+cytotoxic_T	Metastasis	0.650265	1
Treg	Adj_Normal	0.921243	2
CD8+cytotoxic_T	PT	1.11355	1
Th17	PT	0.712474	2
CD8+Naive_T	Metastasis	0.190666	3
Th17	PT	0.75479	2
Th17	Metastasis	0.126635	3
CD8+cytotoxic_T	PT	1.21044	1
CD4+ TEM	Metastasis	0.131622	3
Treg	PT	0.990768	2
CD8+ TEM	PT	1.26221	1
CD8+Tex	PT	1.36722	1
CD8+ TEM	Adj_Normal	0.0657661	3
Th17	Metastasis	0.749233	1
Th17	PT	0.745323	1
CD4+ TEM	Metastasis	0.0600898	3
Th17	PT	0.994151	1
Treg	PT	1.09535	2
Treg	PT	0.643273	1
CD8+ TEM	PT	0.375561	1
CD4+Naive_T	PT	0.0149761	3
CD8+cytotoxic_T	Metastasis	1.28119	1
CD8+Tex	PT	1.40144	1
CD8+ TEM	PT	0.647212	1
CD4+ TEM	Metastasis	0.0454223	3
CD8+Tex	PT	1.54425	1
CD4+Tex	Metastasis	0.728387	2
Treg	PT	0.566807	2
CD8+ TEM	Adj_Normal	1.19196	1
CD8+cytotoxic_T	PT	0.366785	1
CD8+ TEM	PT	0.774782	1
CD8+cytotoxic_T	PT	1.26793	1
CD8+cytotoxic_T	PT	1.24488	1
CD4+Tex	Adj_Normal	0.693067	2
CD8+Naive_T	PT	0.198741	3
CD8+cytotoxic_T	Metastasis	1.02104	1
Th17	PT	0.711175	2
Treg	PT	0.236388	1
CD8+ TEM	Adj_Normal	1.28455	1
CD8+Naive_T	PT	0.179713	3
Treg	PT	0.762602	2
Th17	PT	0.0945255	3
Treg	Metastasis	0.792428	2
CD8+Naive_T	Metastasis	0.182656	3
CD4+Naive_T	PT	0.0873969	3
CD4+ TEM	Metastasis	0.039761	3
Treg	PT	0.553341	1
Treg	PT	1.01296	2
CD8+cytotoxic_T	PT	0.0387913	3
CD8+ TEM	Adj_Normal	1.06538	1
CD8+Naive_T	PT	0.0662162	3
CD8+cytotoxic_T	PT	1.24573	1
CD8+cytotoxic_T	Metastasis	0.377467	1
CD4+ TEM	Metastasis	0.122636	3
CD8+Tex	PT	1.39338	1
CD8+ TEM	PT	1.29525	1
CD8+Tex	PT	1.3549	1
CD8+ TEM	Adj_Normal	1.17903	1
Th17	PT	0.354382	1
CD4+ TEM	Metastasis	0.0289051	3
CD8+cytotoxic_T	PT	1.20748	1
Th17	PT	0.749542	1
CD4+Tex	PT	0.428598	1
CD8+cytotoxic_T	Metastasis	0.808519	1
CD4+ TEM	Metastasis	0.130757	3
Th17	Metastasis	0.692781	2
CD8+cytotoxic_T	Metastasis	0.0788554	3
CD4+Tex	PT	0.609409	2
CD4+Tex	PT	0.436261	1
CD8+ TEM	PT	0.3789	1
CD8+cytotoxic_T	Metastasis	1.01787	1
Th17	PT	0.0264025	3
CD8+ TEM	PT	1.25119	1
CD8+Naive_T	PT	0.161776	3
Th17	PT	0.113203	3
CD4+ TEM	Metastasis	0.00581693	3
CD8+cytotoxic_T	Metastasis	0.916419	1
CD8+Naive_T	Metastasis	0.143844	3
CD8+ TEM	PT	0.055712	3
CD4+Naive_T	PT	0.092633	3
Th17	Adj_Normal	1.33777	1
CD8+ TEM	Adj_Normal	1.37679	1
CD8+ TEM	PT	1.19697	1
CD4+ TEM	Metastasis	0.315846	1
CD4+Tex	PT	0.95414	2
CD8+ TEM	PT	0.664448	1
Treg	PT	0.812618	2
Th17	Metastasis	0.231014	3
CD8+cytotoxic_T	Metastasis	1.20349	1
Th17	Metastasis	1.21869	1
Th17	Adj_Normal	0.715817	2
CD8+Naive_T	Metastasis	0.171017	3
CD8+ TEM	Metastasis	1.22483	1
CD8+cytotoxic_T	PT	1.01275	1
CD8+Naive_T	PT	0.0935352	3
Th17	PT	1.19689	1
CD4+Tex	PT	0.718112	2
CD8+Tex	PT	1.37481	1
CD4+Naive_T	Metastasis	0.115493	3
CD8+cytotoxic_T	Adj_Normal	0.765744	1
CD8+ TEM	Adj_Normal	1.21654	1
CD8+ TEM	Adj_Normal	1.21211	1
CD4+Naive_T	Metastasis	0.0896059	3
Th17	Adj_Normal	0.0991489	3
Th17	PT	0.0586024	3
CD8+ TEM	PT	1.31904	1
Th17	PT	1.41368	1
CD8+cytotoxic_T	Metastasis	6.81604e-09	3
CD8+cytotoxic_T	PT	1.33899	1
CD8+cytotoxic_T	Adj_Normal	0.780095	1
Treg	Metastasis	0.88291	2
CD4+Naive_T	Metastasis	0.466227	2
CD8+cytotoxic_T	PT	0.761461	1
Th17	PT	1.29298	1
CD8+ TEM	Adj_Normal	1.26854	1
CD4+Naive_T	Metastasis	0.183071	3
CD4+Naive_T	Metastasis	0.0741683	3
Treg	PT	0.735941	2
CD4+ TEM	Metastasis	0.0698564	3
CD4+Naive_T	PT	0.120743	3
CD4+ TEM	Metastasis	0.372152	1
CD8+ TEM	PT	0.0258775	3
Th17	PT	0.143058	3
CD8+cytotoxic_T	PT	1.26473	1
CD8+Tex	PT	1.43034	1
CD4+ TEM	Metastasis	0.413828	2
CD8+cytotoxic_T	Metastasis	1.24135	1
CD8+ TEM	Adj_Normal	0.381371	1
CD8+Naive_T	Metastasis	0.143654	3
CD8+cytotoxic_T	PT	1.32897	1
CD4+ TEM	Metastasis	0.698421	1
CD8+cytotoxic_T	PT	1.22319	1
CD8+cytotoxic_T	Metastasis	0.351913	1
Treg	Metastasis	0.835447	2
CD4+ TEM	Metastasis	0.282526	3
Th17	PT	0.676955	2
CD8+ TEM	PT	0.555365	1
Th17	PT	0.848204	2
CD8+ TEM	Adj_Normal	1.01945	1
CD8+Tex	PT	1.3839	1
CD4+Tex	PT	0.759187	2
CD8+Tex	PT	1.01072	1
CD4+Naive_T	Metastasis	0.161514	3
CD4+Naive_T	Metastasis	0.244489	3
CD8+cytotoxic_T	PT	0.686634	1
CD8+ TEM	Adj_Normal	1.28789	1
CD8+cytotoxic_T	PT	0.368975	1
CD8+ TEM	PT	0.647132	1
CD4+Naive_T	Metastasis	0.0424525	3
Treg	Adj_Normal	1.04149	2
CD8+cytotoxic_T	PT	0.0656311	3
CD4+Naive_T	Metastasis	0.192941	3
CD4+Tex	PT	1.22348	1
CD8+ TEM	Adj_Normal	0.155689	3
CD8+Tex	PT	1.50736	1
CD8+cytotoxic_T	PT	1.21768	1
CD8+cytotoxic_T	PT	0.38068	1
CD4+Naive_T	PT	0.16465	3
CD4+ TEM	Metastasis	0.166846	3
CD4+ TEM	Metastasis	0.0480009	3
CD8+ TEM	Adj_Normal	1.1252	1
CD8+cytotoxic_T	PT	0.93464	1
CD8+Naive_T	Metastasis	0.0949743	3
Treg	PT	1.10637	2
Th17	PT	0.820007	2
Th17	PT	0.389977	1
CD8+cytotoxic_T	PT	0.66276	1
CD8+Tex	PT	1.31413	1
CD4+Naive_T	PT	0.0491869	3
CD8+cytotoxic_T	PT	1.08612	1
Treg	Metastasis	0.715442	2
Treg	PT	1.10813	2
CD8+Tex	PT	1.64991	1
Th17	PT	0.0128554	3
CD4+Naive_T	Metastasis	0.714951	2
CD8+Naive_T	PT	0.147614	3
Th17	PT	0.045512	3
CD8+ TEM	Adj_Normal	1.29772	1
CD4+Naive_T	Metastasis	0.715014	2
CD4+Tex	PT	0.0641692	3
CD4+Naive_T	Metastasis	0.170372	3
Treg	Metastasis	0.800046	2
Th17	PT	0.0411931	3
CD8+cytotoxic_T	Metastasis	0.0179356	3
CD4+Naive_T	Metastasis	0.668631	2
Th17	PT	0.700824	2
Treg	PT	0.0909084	3
Treg	PT	0.895921	2
Treg	Metastasis	0.908531	2
Treg	Metastasis	0.19302	3
Th17	PT	0.0756021	3
CD8+cytotoxic_T	Metastasis	1.23011	1
CD8+cytotoxic_T	Metastasis	1.2413	1
Th17	PT	0.424213	1
CD8+cytotoxic_T	Metastasis	1.28534	1
Treg	PT	0.433653	1
CD8+cytotoxic_T	Metastasis	1.19742	1
Treg	Metastasis	0.00430815	3
CD4+Naive_T	Metastasis	0.0526406	3
CD8+cytotoxic_T	PT	1.19744	1
CD8+Tex	PT	0.829994	2
CD8+cytotoxic_T	Metastasis	1.33913	1
CD8+Tex	Metastasis	1.13524	1
CD8+Naive_T	Metastasis	0.244681	3
CD8+ TEM	PT	1.23375	1
CD4+ TEM	Metastasis	0.0998513	3
CD8+Tex	Adj_Normal	1.60574	1
Th17	PT	0.543123	1
Th17	PT	0.641244	1
CD8+ TEM	Adj_Normal	1.3464	1
CD8+Tex	Metastasis	0.793574	2
CD8+cytotoxic_T	PT	1.46407	1
CD4+ TEM	Metastasis	0.120586	3
CD4+ TEM	Metastasis	0.85276	1
CD8+cytotoxic_T	Metastasis	0.773225	2
Th17	Metastasis	0.0831083	3
CD8+ TEM	PT	1.26066	1
Th17	PT	0.0553109	3
Th17	Metastasis	0.1813	3
CD4+Naive_T	Metastasis	0.200707	3
CD4+ TEM	Metastasis	0.64791	1
CD8+cytotoxic_T	Metastasis	1.02208	1
CD4+ TEM	Adj_Normal	1.13798	1
CD4+Naive_T	Metastasis	0.230591	3
CD8+Tex	Metastasis	1.3846	1
CD8+ TEM	PT	1.2304	1
CD8+cytotoxic_T	Metastasis	0.0674993	3
CD4+ TEM	Metastasis	0.0841867	3
Treg	PT	0.892999	2
CD8+cytotoxic_T	Metastasis	1.23759	1
CD8+cytotoxic_T	Metastasis	0.065955	3
CD8+cytotoxic_T	PT	1.10675	1
Th17	PT	0.145773	3
Treg	Metastasis	0.727719	2
CD4+Naive_T	PT	0.0382889	3
CD4+Naive_T	Metastasis	0.440407	1
CD8+Naive_T	PT	0.218004	3
CD8+ TEM	Adj_Normal	0.745371	1
CD4+Naive_T	Metastasis	0.0567672	3
CD8+cytotoxic_T	PT	0.571832	1
Th17	PT	0.0452937	3
Th17	PT	0.37177	1
CD8+ TEM	Adj_Normal	0.542259	1
CD4+Naive_T	Metastasis	0.145896	3
Th17	Adj_Normal	1.17626	1
CD8+Tex	PT	1.47618	1
CD8+cytotoxic_T	Adj_Normal	1.29293	1
CD8+cytotoxic_T	Metastasis	0.360922	1
CD4+Naive_T	PT	0.233113	3
CD8+ TEM	PT	0.378631	1
Th17	Adj_Normal	0.500757	2
CD8+ TEM	PT	1.21406	1
Th17	PT	1.33728	1
CD8+cytotoxic_T	PT	1.37993	1
CD8+ TEM	PT	1.01476	1
CD8+cytotoxic_T	Metastasis	0.172369	3
CD8+ TEM	Adj_Normal	0.830644	1
CD8+Naive_T	Adj_Normal	0.153117	3
CD8+cytotoxic_T	PT	0.883572	1
CD8+ TEM	PT	1.25473	1
CD8+cytotoxic_T	PT	1.08289	1
CD8+cytotoxic_T	Adj_Normal	1.20616	1
CD8+ TEM	PT	1.22336	1
CD8+cytotoxic_T	PT	1.3299	1
CD8+Naive_T	Metastasis	0.202185	3
CD4+ TEM	Metastasis	0.148333	3
CD4+Tex	PT	1.19637	1
CD8+cytotoxic_T	PT	1.28827	1
CD8+ TEM	Adj_Normal	0.0795254	3
CD4+ TEM	Metastasis	0.0460649	3
Th17	PT	0.435612	1
Treg	PT	0.931754	2
CD4+ TEM	Metastasis	0.0285439	3
CD4+ TEM	Metastasis	0.196933	3
CD4+ TEM	Metastasis	0.147871	3
CD4+ TEM	Metastasis	0.063299	3
CD8+cytotoxic_T	PT	0.377686	1
CD8+cytotoxic_T	Metastasis	1.2257	1
CD4+ TEM	PT	0.150553	3
Th17	PT	0.0633947	3
Th17	PT	0.130576	3
CD8+cytotoxic_T	Metastasis	0.935399	1
Th17	PT	1.18971	1
CD8+ TEM	PT	1.29288	1
CD8+Tex	PT	1.34911	1
CD4+Naive_T	Metastasis	0.125939	3
CD8+Tex	PT	1.51399	1
Th17	PT	0.0676356	3
Treg	PT	0.842334	2
Treg	PT	0.0769299	3
CD8+ TEM	PT	1.24561	1
CD4+Naive_T	Metastasis	0.151975	3
CD8+ TEM	PT	0.64861	1
Th17	Metastasis	0.0642513	3
CD8+cytotoxic_T	Metastasis	0.00215953	3
CD8+cytotoxic_T	Metastasis	1.01003	1
CD8+cytotoxic_T	PT	1.33055	1
CD8+cytotoxic_T	PT	0.891892	1
CD4+Naive_T	PT	0.708204	2
CD8+cytotoxic_T	Metastasis	1.24674	1
Treg	PT	0.946546	2
Th17	PT	0.691804	2
CD4+Naive_T	Metastasis	0.185583	3
CD8+Naive_T	PT	0.0684681	3
CD4+Tex	PT	0.824738	2
CD8+ TEM	Adj_Normal	0.362805	1
CD8+cytotoxic_T	Metastasis	1.13319	1
CD8+cytotoxic_T	Metastasis	1.25619	1
CD8+ TEM	Adj_Normal	0.239497	1
CD8+Naive_T	PT	0.140918	3
Th17	PT	0.747314	2
CD8+cytotoxic_T	PT	0.0472331	3
CD4+Tex	Metastasis	0.202063	3
CD8+cytotoxic_T	Metastasis	1.21488	1
Th17	PT	1.36249	1
Th17	PT	0.543357	1
CD8+ TEM	PT	1.23423	1
Th17	PT	0.0236779	3
CD4+ TEM	Metastasis	0.0303109	3
CD8+ TEM	Adj_Normal	0.166663	3
CD4+Naive_T	Metastasis	0.376954	1
CD4+ TEM	Metastasis	0.0397981	3
CD8+cytotoxic_T	Metastasis	0.122806	3
CD8+ TEM	PT	0.767514	1
CD8+cytotoxic_T	PT	1.2328	1
CD8+cytotoxic_T	PT	1.36752	1
CD4+Naive_T	PT	0.0290466	3
CD4+ TEM	Metastasis	0.114351	3
CD4+ TEM	Metastasis	0.0802368	3
CD8+Tex	PT	1.17538	1
Th17	PT	0.890769	2
Treg	Metastasis	0.864653	2
CD8+cytotoxic_T	Metastasis	0.0928312	3
CD8+cytotoxic_T	Metastasis	1.3342	1
CD8+ TEM	Adj_Normal	1.40165	1
CD4+ TEM	Metastasis	0.0696952	3
CD8+Naive_T	Metastasis	0.132772	3
CD8+ TEM	Adj_Normal	1.28481	1
CD8+cytotoxic_T	Adj_Normal	0.0448669	3
CD8+cytotoxic_T	Metastasis	0.103453	3
CD8+Tex	PT	1.51804	1
Th17	Metastasis	0.0704603	3
CD8+cytotoxic_T	PT	1.02193	1
CD8+cytotoxic_T	Metastasis	0.085306	3
Treg	Metastasis	0.722986	2
CD4+ TEM	Metastasis	0.0738439	3
Treg	PT	0.906089	2
CD4+ TEM	Metastasis	0.000160659	3
CD8+ TEM	PT	1.29012	1
Treg	PT	1.00305	2
CD8+cytotoxic_T	Metastasis	0.643367	1
CD8+Naive_T	Metastasis	0.272886	3
CD8+Tex	PT	1.24877	1
CD8+ TEM	PT	1.10235	1
CD8+ TEM	Adj_Normal	1.26214	1
CD4+Tex	PT	0.783878	2
Th17	PT	0.0881283	3
Treg	PT	0.918207	2
Treg	PT	0.885299	2
CD8+ TEM	PT	1.20993	1
CD8+cytotoxic_T	PT	1.43316	1
CD8+Tex	PT	1.4384	1
CD8+Naive_T	Metastasis	0.135228	3
CD8+cytotoxic_T	PT	1.27335	1
CD8+cytotoxic_T	Metastasis	1.20521	1
Th17	PT	0.0795807	3
Th17	PT	0.107234	3
CD8+Tex	PT	1.41498	1
CD8+ TEM	PT	1.35639	1
Treg	Metastasis	0.731952	2
CD8+ TEM	PT	1.25277	1
CD8+ TEM	PT	0.482239	1
CD4+Naive_T	Metastasis	0.164576	3
CD4+Naive_T	PT	0.15286	3
CD4+Naive_T	PT	0.175179	3
Treg	Metastasis	0.706563	2
CD8+cytotoxic_T	PT	1.26352	1
Treg	PT	1.19427	2
CD8+ TEM	Adj_Normal	1.037	1
CD8+Tex	PT	1.32195	1
Treg	PT	0.873408	2
CD4+ TEM	Metastasis	0.187418	3
CD8+cytotoxic_T	Adj_Normal	1.26845	1
Th17	PT	0.0514523	3
CD8+cytotoxic_T	PT	0.66258	1
CD8+cytotoxic_T	PT	1.33847	1
CD8+cytotoxic_T	Metastasis	1.26292	1
CD8+cytotoxic_T	Metastasis	1.09027	1
Treg	PT	1.20795	1
Treg	PT	0.751832	2
CD8+cytotoxic_T	Metastasis	0.84473	1
CD8+ TEM	Adj_Normal	1.32787	1
CD8+cytotoxic_T	PT	1.29471	1
CD8+ TEM	PT	0.63466	1
CD8+cytotoxic_T	Metastasis	0.756882	1
CD8+cytotoxic_T	Metastasis	0.354382	1
CD4+Naive_T	Metastasis	0.218331	3
CD4+Naive_T	PT	0.0222943	3
CD8+Tex	PT	1.48715	1
CD8+cytotoxic_T	PT	1.11389	1
CD8+cytotoxic_T	PT	1.29789	1
Th17	PT	0.351143	1
CD8+ TEM	Adj_Normal	1.49128	1
CD8+cytotoxic_T	Metastasis	1.22603	1
CD8+cytotoxic_T	Metastasis	0.70242	2
CD8+ TEM	Adj_Normal	0.847285	1
CD8+cytotoxic_T	Metastasis	1.2398	1
CD8+cytotoxic_T	Metastasis	1.26784	1
CD8+cytotoxic_T	PT	0.573862	1
CD8+Tex	PT	1.35877	1
CD4+ TEM	Metastasis	9.08806e-09	3
CD8+cytotoxic_T	PT	1.1943	1
Th17	IMS	1.13601e-08	3
CD8+Naive_T	Metastasis	0.0859842	3
CD8+ TEM	PT	1.26359	1
Th17	PT	0.0538173	3
Th17	PT	1.21457	1
CD8+cytotoxic_T	Metastasis	0.399842	1
CD4+Naive_T	PT	0.114216	3
Th17	Adj_Normal	0.739877	2
CD8+cytotoxic_T	Metastasis	0.479975	1
CD8+cytotoxic_T	PT	1.24397	1
CD4+ TEM	Metastasis	0.094347	3
Treg	Metastasis	0.957876	2
CD4+Tex	PT	0.435729	1
Th17	PT	0.102439	3
CD4+Naive_T	Metastasis	0.173347	3
CD8+Tex	Metastasis	1.37416	1
CD8+cytotoxic_T	PT	1.38323	1
CD8+ TEM	PT	0.0448782	3
CD8+cytotoxic_T	Adj_Normal	1.17019	1
CD8+Naive_T	Metastasis	0.146621	3
CD8+ TEM	IMS	0.375001	1
CD4+ TEM	Metastasis	0.0639008	3
Treg	PT	0.89478	2
CD8+cytotoxic_T	Metastasis	0.371994	1
Th17	PT	1.23795	1
Th17	PT	0.127547	3
CD8+cytotoxic_T	PT	1.32654	1
Treg	PT	0.724323	2
CD8+ TEM	Adj_Normal	1.31842	1
CD8+Naive_T	Metastasis	0.123821	3
CD4+Tex	PT	0.679198	2
CD8+Tex	PT	1.44884	1
CD8+ TEM	PT	1.25908	1
CD4+Naive_T	Metastasis	0.0988059	3
CD8+cytotoxic_T	PT	0.0216226	3
CD8+ TEM	Adj_Normal	0.0641614	3
CD8+cytotoxic_T	PT	1.16373	1
CD8+cytotoxic_T	Metastasis	0.00234664	3
Th17	Metastasis	0.0999178	3
CD8+cytotoxic_T	PT	1.21892	1
CD4+Naive_T	PT	0.13255	3
CD8+cytotoxic_T	PT	0.382958	1
CD8+ TEM	PT	1.00707	1
CD8+ TEM	Adj_Normal	1.24774	1
CD4+Tex	PT	0.886774	2
Treg	PT	1.06823	2
CD8+Tex	Metastasis	1.39191	1
CD4+ TEM	Metastasis	1.36321e-08	3
CD8+cytotoxic_T	Metastasis	0.742607	1
CD8+Naive_T	PT	0.198936	3
CD8+Tex	PT	1.4357	1
CD4+Naive_T	Metastasis	0.247955	3
CD8+ TEM	Adj_Normal	1.29812	1
CD8+Tex	PT	1.45997	1
CD4+ TEM	Metastasis	1.01421	1
CD8+ TEM	PT	0.0749824	3
CD8+cytotoxic_T	Metastasis	1.21372	1
CD4+ TEM	Metastasis	0.189989	3
CD8+cytotoxic_T	Metastasis	0.0514717	3
CD4+Naive_T	Metastasis	0.224009	3
CD8+Naive_T	Metastasis	0.0629861	3
Treg	PT	0.0137934	3
CD8+ TEM	PT	1.34578	1
CD8+cytotoxic_T	Metastasis	0.545287	1
CD8+Naive_T	PT	0.020105	3
CD8+Naive_T	Metastasis	0.1304	3
CD8+cytotoxic_T	PT	0.880901	1
CD8+Tex	PT	1.45574	1
CD8+cytotoxic_T	PT	1.26777	1
CD4+ TEM	Metastasis	0.16106	3
CD4+ TEM	PT	0.021873	3
Treg	Adj_Normal	1.13688	1
CD8+ TEM	PT	1.34981	1
CD8+Tex	PT	1.29958	1
CD4+Tex	Metastasis	0.0722878	3
Treg	Metastasis	0.859333	2
Treg	PT	0.721129	2
CD8+ TEM	Adj_Normal	1.06772	1
CD8+ TEM	PT	1.29795	1
CD8+cytotoxic_T	PT	1.44894	1
CD8+cytotoxic_T	PT	1.01148	1
CD4+ TEM	Metastasis	0.0446343	3
Th17	Adj_Normal	0.429874	1
CD8+ TEM	PT	1.23181	1
Treg	PT	0.990764	2
CD8+Naive_T	PT	0.0902968	3
CD8+cytotoxic_T	Metastasis	0.35475	1
CD8+cytotoxic_T	Metastasis	0.385341	1
CD8+ TEM	PT	0.544519	1
CD4+ TEM	Metastasis	0.0833834	3
Treg	PT	0.867467	2
CD8+ TEM	PT	0.0396779	3
CD4+Naive_T	Metastasis	0.000377592	3
CD8+ TEM	PT	0.873363	2
CD8+cytotoxic_T	Metastasis	0.651471	1
CD8+ TEM	Adj_Normal	1.20077	1
CD8+cytotoxic_T	PT	1.2157	1
Th17	Metastasis	1.17517	1
CD8+Tex	PT	1.33754	1
Th17	Adj_Normal	0.668859	2
CD8+Naive_T	Metastasis	0.0626691	3
CD8+Tex	PT	1.37353	1
Th17	PT	0.72046	2
CD8+cytotoxic_T	PT	1.30931	1
CD8+ TEM	PT	0.92387	1
CD8+cytotoxic_T	Metastasis	0.354382	1
CD4+ TEM	PT	0.0906283	3
CD4+Tex	PT	0.408259	2
CD8+Tex	PT	1.38014	1
CD4+ TEM	Metastasis	0.180221	3
CD8+cytotoxic_T	Metastasis	1.38129	1
CD8+cytotoxic_T	PT	0.354382	1
CD4+Naive_T	Metastasis	0.0662036	3
CD4+Naive_T	Adj_Normal	0.740509	2
Th17	PT	0.545736	1
CD8+cytotoxic_T	Metastasis	1.33296	1
CD8+Naive_T	Metastasis	0.0862981	3
CD8+ TEM	PT	0.928927	1
Th17	Metastasis	0.651857	2
CD8+cytotoxic_T	Metastasis	1.24855	1
CD8+cytotoxic_T	PT	0.751964	1
Th17	PT	0.653845	1
CD8+cytotoxic_T	Metastasis	1.20479	1
CD8+ TEM	Adj_Normal	1.28185	1
CD8+ TEM	PT	1.19293	1
CD4+Tex	Metastasis	0.0914379	3
CD4+ TEM	Metastasis	0.13216	3
CD8+ TEM	PT	0.803531	1
CD8+cytotoxic_T	Metastasis	1.25161	1
CD8+ TEM	PT	0.518616	2
CD8+cytotoxic_T	Metastasis	0.766762	2
Th17	Metastasis	0.384657	1
Th17	PT	0.013789	3
Treg	PT	0.741956	2
Th17	PT	0.0820104	3
CD8+cytotoxic_T	Metastasis	0.354382	1
CD8+cytotoxic_T	PT	0.831128	1
CD8+ TEM	PT	0.569845	1
Th17	PT	0.910807	2
CD4+ TEM	Metastasis	0.0420398	3
CD4+Tex	PT	0.849384	2
CD8+ TEM	PT	1.25498	1
Treg	PT	0.482684	1
CD8+cytotoxic_T	Metastasis	0.0674964	3
CD8+cytotoxic_T	Metastasis	0.667862	1
Th17	PT	0.727977	2
CD8+ TEM	Adj_Normal	0.281182	1
Th17	CAG	0.389578	2
CD8+Naive_T	Metastasis	0.227951	3
CD8+Tex	PT	1.21337	1
CD8+Tex	PT	1.40944	1
CD8+ TEM	PT	0.646472	1
Th17	Adj_Normal	0.744703	2
CD8+Naive_T	Metastasis	0.132879	3
CD8+ TEM	PT	0.385717	1
Th17	PT	0.0244059	3
CD8+Tex	Adj_Normal	1.34333	1
CD8+ TEM	Adj_Normal	0.862147	1
CD8+cytotoxic_T	Adj_Normal	1.11099	1
Th17	Metastasis	0.684289	2
CD8+cytotoxic_T	Metastasis	0.150122	3
Th17	PT	0.744139	1
CD8+cytotoxic_T	PT	0.604549	1
CD4+Naive_T	Metastasis	0.218308	3
CD4+Naive_T	PT	0.684757	2
Th17	PT	0.634424	1
Treg	PT	1.05317	2
CD8+Naive_T	Metastasis	0.258673	3
CD8+cytotoxic_T	PT	1.31058	1
CD4+Naive_T	PT	0.692905	2
CD4+ TEM	PT	0.566029	1
CD4+ TEM	Metastasis	0.715177	2
CD8+ TEM	PT	1.20688	1
CD8+Naive_T	Metastasis	0.150346	3
CD8+ TEM	PT	0.0665625	3
Treg	PT	1.10765	2
CD8+cytotoxic_T	PT	0.373123	1
CD8+cytotoxic_T	Metastasis	0.01746	3
CD8+cytotoxic_T	Metastasis	0.612256	1
CD8+cytotoxic_T	PT	1.23505	1
CD8+ TEM	PT	1.24337	1
CD8+cytotoxic_T	Metastasis	1.59041e-08	3
CD4+Tex	PT	1.17072	1
CD4+Naive_T	Metastasis	0.00940696	3
CD4+ TEM	Metastasis	0.0764245	3
CD8+cytotoxic_T	Metastasis	1.21001	1
CD4+ TEM	Metastasis	0.386496	1
CD4+Tex	PT	0.924012	2
CD8+Naive_T	Metastasis	0.101606	3
CD4+ TEM	Metastasis	0.0311444	3
CD8+ TEM	PT	0.541464	1
Th17	PT	1.17129	1
CD8+cytotoxic_T	Metastasis	1.3114	1
CD8+Naive_T	Metastasis	0.762296	2
CD4+ TEM	Metastasis	0.0352512	3
CD4+Naive_T	Metastasis	0.180553	3
CD8+cytotoxic_T	Metastasis	1.28491	1
CD8+ TEM	PT	0.887055	1
CD8+ TEM	PT	0.0261038	3
CD8+cytotoxic_T	Metastasis	0.959049	1
CD8+cytotoxic_T	Metastasis	0.0357591	3
CD8+ TEM	Adj_Normal	0.392379	1
CD8+cytotoxic_T	Adj_Normal	1.34073	1
CD8+cytotoxic_T	Metastasis	1.00829	1
CD8+ TEM	PT	0.783669	1
CD8+ TEM	PT	1.22101	1
CD8+cytotoxic_T	PT	1.08315	1
CD8+Naive_T	Metastasis	0.0811235	3
CD4+Naive_T	Metastasis	0.159925	3
Treg	PT	1.18046	2
CD8+Naive_T	Metastasis	0.219087	3
CD8+Tex	PT	1.31263	1
CD4+ TEM	Metastasis	0.362681	1
CD8+cytotoxic_T	Metastasis	1.02087	1
CD8+cytotoxic_T	PT	1.40185	1
Th17	PT	0.699447	2
CD8+cytotoxic_T	Metastasis	0.473628	1
CD8+Naive_T	Metastasis	0.0826081	3
CD8+cytotoxic_T	PT	0.354382	1
CD8+cytotoxic_T	Metastasis	0.0679461	3
CD4+Naive_T	PT	0.153066	3
Th17	PT	0.056156	3
CD8+cytotoxic_T	Metastasis	0.366848	1
CD4+ TEM	PT	0.822591	2
CD4+Naive_T	PT	0.173889	3
Treg	Metastasis	0.189719	3
CD8+cytotoxic_T	Metastasis	1.25119	1
CD8+cytotoxic_T	Metastasis	0.357396	1
CD4+Tex	Metastasis	0.232549	3
CD8+cytotoxic_T	Metastasis	0.0634651	3
CD8+ TEM	PT	0.839879	1
CD8+cytotoxic_T	PT	1.43074	1
CD8+cytotoxic_T	Metastasis	1.25714	1
Th17	PT	1.33588	1
CD8+cytotoxic_T	Metastasis	0.106442	3
CD4+Naive_T	Metastasis	0.732045	2
Th17	PT	0.158378	3
CD4+Naive_T	Metastasis	0.125415	3
CD8+ TEM	PT	0.156889	3
Th17	PT	0.987891	1
CD4+Naive_T	Metastasis	0.143696	3
CD8+cytotoxic_T	Metastasis	0.165078	3
CD8+cytotoxic_T	Metastasis	0.627525	1
CD4+Tex	Metastasis	0.141184	3
Treg	PT	1.27766	1
CD4+Naive_T	PT	0.188787	3
CD4+Tex	Metastasis	0.777241	2
Th17	Metastasis	0.0705177	3
Th17	PT	0.714238	2
CD4+ TEM	Adj_Normal	0.149818	3
CD4+ TEM	Metastasis	0.131266	3
CD4+Tex	Adj_Normal	0.985219	2
Th17	Metastasis	0.536027	1
CD8+cytotoxic_T	Metastasis	1.19932	1
CD8+cytotoxic_T	Metastasis	1.20302	1
CD8+Naive_T	PT	0.274311	3
CD8+ TEM	PT	1.22021	1
CD4+Naive_T	Metastasis	0.16848	3
CD4+Tex	PT	0.668168	2
CD8+cytotoxic_T	Metastasis	0.121743	3
CD4+Naive_T	PT	0.00304908	3
CD4+Tex	PT	0.666139	2
Th17	Metastasis	0.354382	1
CD8+ TEM	PT	1.02679	1
CD8+cytotoxic_T	Metastasis	0.499489	1
CD8+Tex	PT	1.36185	1
Th17	PT	0.425165	1
Treg	PT	1.0183	2
CD8+cytotoxic_T	Metastasis	1.02442	1
CD8+ TEM	Adj_Normal	1.18725	1
Treg	Metastasis	0.835154	2
CD4+Tex	Metastasis	0.081493	3
Treg	PT	0.825676	2
CD8+ TEM	PT	1.20174	1
Th17	PT	0.00293424	3
CD8+cytotoxic_T	Adj_Normal	0.162557	3
CD8+cytotoxic_T	Metastasis	1.26328	1
CD8+ TEM	Adj_Normal	1.18833	1
CD8+cytotoxic_T	PT	0.808768	1
Th17	PT	0.105962	3
Treg	PT	1.17469	2
CD8+ TEM	Adj_Normal	1.22155	1
Th17	PT	0.0100146	3
CD8+Naive_T	Metastasis	0.151018	3
Treg	PT	0.703462	2
CD8+ TEM	Adj_Normal	0.362576	1
Th17	Adj_Normal	0.684777	2
CD8+ TEM	PT	0.0785404	3
CD8+Tex	PT	1.38385	1
Treg	PT	0.958581	2
Th17	PT	1.15508	1
CD8+cytotoxic_T	PT	1.20223	1
CD8+ TEM	PT	0.15456	3
CD8+ TEM	PT	1.20066	1
CD8+Tex	PT	1.51311	1
CD8+Naive_T	Metastasis	0.0904165	3
CD8+Tex	PT	1.26649	1
CD8+Tex	PT	1.19751	1
CD8+Tex	PT	1.45413	1
CD4+Naive_T	Metastasis	0.0780295	3
Th17	PT	0.681889	2
Th17	PT	0.869741	1
CD8+ TEM	PT	1.20923	1
CD8+ TEM	PT	1.36401	1
CD8+cytotoxic_T	Metastasis	1.02536	1
CD8+Tex	PT	0.915567	2
Th17	PT	0.155726	3
CD8+cytotoxic_T	Metastasis	1.81761e-08	3
Th17	Metastasis	0.0675206	3
Th17	PT	0.413918	1
CD8+ TEM	Adj_Normal	0.529594	1
CD8+Tex	PT	1.46355	1
CD8+cytotoxic_T	Metastasis	2.04481e-08	3
Th17	Metastasis	0.012121	3
CD4+Naive_T	PT	0.0065596	3
CD8+Naive_T	Metastasis	0.138823	3
CD8+ TEM	PT	1.27022	1
CD8+cytotoxic_T	Metastasis	0.766299	1
CD8+cytotoxic_T	PT	1.23272	1
CD8+cytotoxic_T	Adj_Normal	1.23533	1
CD4+Tex	PT	1.38971	1
CD4+ TEM	Metastasis	0.173662	3
CD8+Tex	PT	1.57725	1
Treg	PT	0.703199	2
CD8+cytotoxic_T	PT	1.33976	1
CD8+cytotoxic_T	Metastasis	0.360247	1
Th17	PT	0.069991	3
Treg	Metastasis	1.05694	2
Treg	PT	1.00538	2
Treg	PT	0.986068	2
Th17	Metastasis	0.759418	1
CD8+ TEM	Adj_Normal	0.370553	1
CD4+Naive_T	PT	0.16161	3
CD8+Tex	PT	1.36018	1
CD4+Naive_T	Metastasis	0.212044	3
CD4+Naive_T	PT	0.682323	2
CD4+ TEM	Metastasis	0.0489451	3
CD8+ TEM	PT	0.0906728	3
Th17	PT	0.136655	3
CD8+cytotoxic_T	Metastasis	1.22409	1
Treg	PT	0.973323	2
CD8+Naive_T	Metastasis	0.0958531	3
CD8+cytotoxic_T	PT	1.11749	1
CD8+Tex	PT	1.4267	1
Treg	Metastasis	0.107826	3
CD8+ TEM	PT	1.21262	1
CD8+cytotoxic_T	PT	1.29434	1
CD4+Naive_T	Metastasis	0.135413	3
Th17	PT	0.0524035	3
CD4+Naive_T	Metastasis	0.21265	3
Th17	Metastasis	0.0574934	3
CD8+cytotoxic_T	PT	1.32574	1
CD8+ TEM	PT	0.746704	1
CD4+Naive_T	Metastasis	0.226626	3
CD8+cytotoxic_T	Metastasis	0.667061	1
Th17	Metastasis	0.431859	1
CD8+ TEM	PT	1.3474	1
CD4+Naive_T	Metastasis	0.213866	3
CD4+ TEM	Metastasis	0.249712	1
CD4+Naive_T	Metastasis	0.161368	3
Th17	PT	0.0342425	3
CD8+cytotoxic_T	Adj_Normal	0.354971	1
CD8+ TEM	Adj_Normal	1.33	1
CD4+Naive_T	Metastasis	0.081344	3
CD8+cytotoxic_T	PT	1.29087	1
CD8+Tex	PT	1.10505	1
CD8+ TEM	PT	0.753417	1
CD8+Naive_T	PT	0.183624	3
CD4+Tex	PT	2.27201e-08	3
CD8+cytotoxic_T	PT	0.369904	1
Th17	PT	1.16524	1
CD4+Naive_T	PT	0.144462	3
Th17	Adj_Normal	0.534681	1
Treg	PT	0.839314	2
Treg	PT	2.49922e-08	3
CD4+Tex	PT	1.17944	1
CD8+cytotoxic_T	Metastasis	2.72642e-08	3
CD8+Naive_T	Metastasis	0.204007	3
CD4+Tex	PT	0.552571	1
CD8+Tex	PT	1.4548	1
Th17	PT	0.0311147	3
CD8+cytotoxic_T	Metastasis	1.27597	1
CD8+cytotoxic_T	PT	1.21783	1
CD8+cytotoxic_T	Metastasis	0.14153	3
Treg	PT	0.667164	2
CD4+ TEM	Metastasis	0.0863952	3
CD8+cytotoxic_T	Adj_Normal	1.3076	1
CD8+Tex	PT	1.39909	1
CD8+ TEM	PT	0.237426	1
CD8+cytotoxic_T	PT	1.28735	1
Th17	Metastasis	0.119117	3
CD4+Naive_T	Adj_Normal	0.0497735	3
Treg	PT	0.846924	2
CD8+Naive_T	Metastasis	0.222884	3
CD8+cytotoxic_T	PT	0.718222	2
CD8+ TEM	PT	1.35523	1
CD8+ TEM	PT	1.29656	1
Th17	PT	0.819648	1
CD8+ TEM	PT	0.654887	1
CD8+Tex	PT	1.47247	1
CD8+ TEM	PT	1.43507	1
CD8+ TEM	PT	1.34991	1
CD8+cytotoxic_T	PT	1.01946	1
Th17	PT	0.0774503	3
CD4+Tex	PT	1.34316	1
CD8+ TEM	PT	1.34291	1
CD8+ TEM	Adj_Normal	0.924391	1
CD4+ TEM	Metastasis	0.351733	1
CD4+ TEM	Metastasis	0.0507375	3
CD8+Tex	Metastasis	1.20051	1
Th17	PT	0.0378026	3
CD8+ TEM	PT	1.09764	1
CD8+ TEM	PT	1.3318	1
CD8+cytotoxic_T	Metastasis	0.067686	3
CD4+Naive_T	Metastasis	0.660622	1
CD8+cytotoxic_T	Metastasis	1.2889	1
Th17	PT	1.21522	1
CD8+cytotoxic_T	Metastasis	0.439583	1
CD4+ TEM	Metastasis	0.113871	3
CD8+ TEM	Adj_Normal	0.935524	1
Th17	PT	0.659308	1
Treg	Adj_Normal	0.73796	2
CD8+cytotoxic_T	PT	1.27933	1
CD4+Naive_T	Metastasis	0.127788	3
CD4+ TEM	Metastasis	0.0433117	3
CD8+cytotoxic_T	Metastasis	0.0537302	3
CD8+Naive_T	Metastasis	0.187123	3
CD4+Naive_T	PT	0.108518	3
CD4+ TEM	Metastasis	0.103519	3
CD4+Naive_T	Metastasis	0.269015	3
Treg	Adj_Normal	0.844018	2
CD4+Naive_T	PT	0.057629	3
CD8+cytotoxic_T	PT	0.928998	1
CD8+ TEM	PT	0.431727	1
CD8+ TEM	PT	0.746993	1
CD8+cytotoxic_T	Metastasis	1.02721	1
CD8+cytotoxic_T	PT	1.38155	1
Treg	PT	0.951532	2
CD8+ TEM	PT	1.32629	1
CD8+ TEM	PT	0.645507	1
CD8+cytotoxic_T	Metastasis	0.693902	1
CD8+cytotoxic_T	Metastasis	0.354382	1
CD4+ TEM	Metastasis	0.0175164	3
CD4+Naive_T	Metastasis	0.234019	3
Th17	PT	0.122162	3
CD8+cytotoxic_T	Metastasis	0.553277	1
CD8+ TEM	PT	0.744253	1
CD8+ TEM	PT	0.547074	1
CD4+ TEM	Metastasis	0.100459	3
CD8+Naive_T	PT	0.23551	3
CD8+ TEM	Adj_Normal	1.11514	1
CD8+cytotoxic_T	PT	1.33477	1
CD8+ TEM	Adj_Normal	1.26673	1
CD8+ TEM	Adj_Normal	0.8918	1
CD8+cytotoxic_T	PT	1.42691	1
CD8+ TEM	Adj_Normal	0.940187	1
Th17	PT	0.111605	3
CD8+cytotoxic_T	Adj_Normal	1.32177	1
CD8+cytotoxic_T	PT	1.27269	1
Th17	PT	1.18186	1
CD4+Naive_T	Metastasis	0.110993	3
CD8+ TEM	Adj_Normal	1.22258	1
CD4+Naive_T	Adj_Normal	0.0431779	3
CD8+ TEM	PT	1.19789	1
CD8+Tex	PT	1.47692	1
CD4+Naive_T	Metastasis	0.209193	3
CD8+ TEM	PT	1.25419	1
CD8+cytotoxic_T	Metastasis	1.21341	1
Th17	PT	0.574772	1
CD8+Tex	PT	1.33632	1
CD4+Tex	PT	0.647205	1
CD8+cytotoxic_T	PT	1.28183	1
CD8+Naive_T	PT	0.0838285	3
CD8+Naive_T	Metastasis	0.0577849	3
Th17	Adj_Normal	0.666829	2
CD8+cytotoxic_T	Metastasis	0.151125	3
Treg	PT	0.851376	2
Th17	PT	1.2238	1
Th17	PT	0.218362	3
CD8+ TEM	Adj_Normal	1.02172	1
CD4+Tex	PT	1.13932	1
Th17	PT	0.42946	1
CD8+cytotoxic_T	Metastasis	0.865918	1
CD8+Tex	PT	1.37996	1
CD4+ TEM	PT	0.534657	2
CD4+ TEM	Metastasis	0.0871193	3
Th17	PT	0.0735341	3
CD8+Tex	PT	0.977273	2
CD8+cytotoxic_T	PT	1.26546	1
CD4+Naive_T	PT	0.445569	1
CD8+ TEM	Adj_Normal	1.3589	1
Treg	PT	1.0243	2
Th17	PT	1.49804	1
CD8+cytotoxic_T	PT	1.22296	1
Treg	PT	0.931423	2
Treg	Metastasis	0.920414	2
CD8+Naive_T	PT	0.00313949	3
CD8+cytotoxic_T	PT	1.238	1
CD8+cytotoxic_T	Metastasis	0.364838	1
CD8+ TEM	PT	1.26761	1
CD8+Tex	PT	1.40739	1
CD4+Tex	PT	0.873939	2
CD4+ TEM	Metastasis	0.370598	1
Th17	Adj_Normal	0.855884	2
Th17	PT	0.675756	2
CD8+Naive_T	PT	0.823225	2
CD4+ TEM	Metastasis	0.25489	3
Th17	PT	0.073334	3
Th17	PT	0.211972	3
Th17	PT	0.549583	1
CD8+cytotoxic_T	Metastasis	2.95362e-08	3
CD4+Tex	PT	0.963044	2
CD4+ TEM	Metastasis	0.114999	3
CD8+cytotoxic_T	Metastasis	0.987716	1
CD8+cytotoxic_T	Metastasis	0.936507	1
CD8+ TEM	Adj_Normal	0.552271	1
CD8+Naive_T	Metastasis	0.18844	3
CD8+cytotoxic_T	PT	1.22866	1
CD8+Tex	PT	1.32155	1
CD8+cytotoxic_T	PT	1.26817	1
Treg	PT	1.09691	2
Treg	PT	0.974147	2
Treg	PT	0.847679	2
CD4+ TEM	Metastasis	0.0629785	3
CD8+ TEM	PT	1.10631	1
CD4+ TEM	Metastasis	0.063234	3
CD8+cytotoxic_T	PT	0.00246915	3
Treg	Metastasis	0.900946	2
CD8+cytotoxic_T	Metastasis	0.13325	3
CD4+ TEM	Metastasis	0.0452479	3
CD4+ TEM	Metastasis	0.0559177	3
CD8+ TEM	PT	1.45497	1
Th17	PT	0.756412	2
CD8+cytotoxic_T	Metastasis	0.112615	3
CD8+ TEM	Adj_Normal	0.00408074	3
CD4+Naive_T	Metastasis	0.156233	3
CD8+ TEM	Adj_Normal	0.548209	1
CD4+ TEM	Metastasis	0.0609103	3
CD4+Naive_T	PT	0.00342047	3
CD8+cytotoxic_T	Metastasis	1.2557	1
CD4+Naive_T	Adj_Normal	0.687482	2
CD8+ TEM	PT	1.21498	1
CD8+Naive_T	PT	0.0750532	3
CD8+cytotoxic_T	PT	1.09457	1
CD4+ TEM	PT	0.0948548	3
CD8+ TEM	Adj_Normal	1.21971	1
CD8+cytotoxic_T	PT	0.6609	1
CD8+cytotoxic_T	PT	0.416535	1
CD8+cytotoxic_T	PT	1.236	1
CD8+cytotoxic_T	PT	0.583823	1
Treg	PT	0.154231	3
CD8+ TEM	PT	1.21813	1
CD4+ TEM	Metastasis	0.00406507	3
Th17	Adj_Normal	0.838122	2
CD8+cytotoxic_T	Metastasis	1.02748	1
CD8+ TEM	PT	0.641809	1
Treg	Metastasis	0.0516156	3
CD8+cytotoxic_T	PT	1.19978	1
Th17	PT	0.126114	3
CD4+Naive_T	PT	0.10088	3
CD8+Tex	PT	1.22842	1
Treg	PT	1.18023	2
CD8+cytotoxic_T	PT	0.877582	1
CD8+ TEM	Adj_Normal	0.653791	1
Treg	PT	1.05406	2
Treg	PT	0.863134	2
CD4+ TEM	Metastasis	0.110155	3
CD8+Naive_T	PT	0.0810601	3
CD8+ TEM	PT	1.01551	1
Treg	PT	0.963187	2
CD4+Naive_T	PT	0.139535	3
CD8+cytotoxic_T	Metastasis	0.728071	2
CD4+Tex	Metastasis	0.373328	1
CD8+cytotoxic_T	Metastasis	0.057836	3
CD8+ TEM	PT	0.643493	1
CD8+ TEM	PT	1.19978	1
CD8+cytotoxic_T	Metastasis	1.26467	1
CD8+ TEM	PT	1.35019	1
CD4+ TEM	Metastasis	0.123271	3
CD8+cytotoxic_T	Metastasis	0.437414	2
Th17	Metastasis	0.00197258	3
Treg	Metastasis	0.820024	2
CD8+cytotoxic_T	PT	1.10802	1
CD8+ TEM	PT	0.383384	1
CD4+Naive_T	Metastasis	0.15835	3
CD8+cytotoxic_T	Metastasis	0.354382	1
CD8+Tex	PT	1.50325	1
CD8+cytotoxic_T	PT	1.22721	1
CD8+Naive_T	Metastasis	0.0137334	3
CD8+ TEM	PT	1.25798	1
CD8+ TEM	Adj_Normal	0.697778	2
CD8+ TEM	PT	1.27159	1
Treg	Adj_Normal	1.16465	1
Th17	PT	0.142909	3
CD8+Naive_T	PT	0.0826836	3
Treg	PT	1.0736	2
CD8+ TEM	Adj_Normal	1.30416	1
CD8+ TEM	PT	0.836387	1
CD4+Naive_T	PT	0.752505	2
CD8+cytotoxic_T	PT	1.32924	1
Th17	PT	0.0487196	3
CD8+cytotoxic_T	Metastasis	1.01217	1
CD8+cytotoxic_T	PT	0.93747	1
CD8+cytotoxic_T	PT	1.02083	1
Th17	PT	0.920649	2
CD4+Naive_T	PT	0.0884784	3
CD4+Naive_T	PT	0.106379	3
CD4+ TEM	Metastasis	0.0883389	3
CD8+cytotoxic_T	PT	0.900878	1
Th17	PT	1.23229	1
CD4+Tex	PT	1.3855	1
Th17	Metastasis	0.0594749	3
CD4+Tex	PT	0.187936	3
CD8+cytotoxic_T	Metastasis	1.24852	1
CD8+cytotoxic_T	Adj_Normal	1.20915	1
CD8+cytotoxic_T	PT	0.845679	1
CD8+Tex	PT	1.39101	1
Treg	PT	1.25428	2
CD4+Tex	Metastasis	0.795193	2
CD8+Naive_T	Metastasis	0.224553	3
CD4+Tex	PT	0.0532979	3
CD8+cytotoxic_T	PT	1.21702	1
Th17	PT	0.0768024	3
CD4+ TEM	Metastasis	0.119414	3
CD8+Tex	PT	1.47289	1
CD8+cytotoxic_T	Adj_Normal	1.30595	1
CD8+cytotoxic_T	Metastasis	0.374981	1
CD8+Naive_T	Metastasis	0.103746	3
CD8+cytotoxic_T	PT	1.26014	1
Th17	PT	0.722497	2
CD8+Tex	PT	1.37489	1
CD8+Tex	PT	1.26486	1
CD8+ TEM	PT	1.06561	1
CD8+cytotoxic_T	Metastasis	1.03498	1
CD8+cytotoxic_T	PT	0.742919	2
Th17	Metastasis	0.926933	1
Treg	PT	1.08139	1
CD8+ TEM	Adj_Normal	0.975175	1
CD8+ TEM	PT	1.25612	1
Th17	PT	0.0810855	3
CD4+Naive_T	Metastasis	0.201962	3
CD8+cytotoxic_T	Metastasis	1.22569	1
CD8+ TEM	Adj_Normal	1.21198	1
CD8+cytotoxic_T	Metastasis	0.77492	1
CD4+Naive_T	Metastasis	0.147686	3
CD8+cytotoxic_T	Metastasis	1.25819	1
CD4+ TEM	Metastasis	0.0243292	3
CD8+ TEM	PT	1.29062	1
CD8+ TEM	PT	0.667185	1
CD8+cytotoxic_T	Adj_Normal	1.23264	1
CD8+Naive_T	PT	0.0499367	3
CD8+cytotoxic_T	Metastasis	1.21017	1
CD8+Naive_T	PT	0.65697	2
Th17	PT	0.601495	2
CD8+ TEM	PT	1.04892	1
Treg	PT	1.13645	2
CD4+Tex	PT	1.36531	1
Th17	Metastasis	0.0549084	3
CD4+Tex	Adj_Normal	0.186122	3
CD8+cytotoxic_T	PT	0.773507	2
CD4+ TEM	Metastasis	0.108811	3
CD4+Naive_T	PT	0.594338	2
CD8+Naive_T	Metastasis	0.225284	3
Treg	PT	0.861112	2
CD8+Naive_T	Metastasis	0.00642947	3
CD4+Naive_T	Metastasis	0.223605	3
Treg	Metastasis	0.817029	2
Th17	PT	1.24713	1
Treg	PT	0.70094	2
CD8+Tex	Metastasis	1.36516	1
Treg	PT	0.931413	2
CD8+cytotoxic_T	PT	1.19759	1
CD8+ TEM	PT	0.532943	1
CD4+Naive_T	PT	0.21554	3
CD8+cytotoxic_T	Metastasis	0.354382	1
CD4+Naive_T	Metastasis	0.224148	3
CD8+ TEM	PT	1.20066	1
CD8+ TEM	PT	1.30109	1
CD8+cytotoxic_T	Metastasis	0.367694	1
CD8+ TEM	PT	1.24354	1
Th17	PT	1.19764	1
CD8+ TEM	Adj_Normal	0.0860732	3
CD8+cytotoxic_T	PT	1.25106	1
Th17	PT	0.144903	3
CD8+cytotoxic_T	Adj_Normal	0.95088	1
CD8+cytotoxic_T	PT	1.14546	1
CD4+Naive_T	PT	0.55426	1
CD8+cytotoxic_T	PT	1.19565	1
CD8+ TEM	PT	1.35947	1
CD4+Naive_T	Metastasis	0.814606	2
Th17	PT	0.680101	2
CD8+Naive_T	PT	0.0516163	3
CD8+Tex	PT	1.25293	1
CD4+Naive_T	Metastasis	0.379423	1
Th17	Metastasis	0.357951	1
CD8+cytotoxic_T	PT	0.808864	1
CD8+cytotoxic_T	PT	1.07458	1
CD8+cytotoxic_T	Metastasis	1.20831	1
CD8+cytotoxic_T	PT	0.364087	1
Th17	PT	0.537785	1
CD4+Naive_T	PT	0.123674	3
CD8+cytotoxic_T	PT	1.36402	1
CD4+ TEM	Metastasis	0.101968	3
CD4+ TEM	Metastasis	0.354382	1
CD4+ TEM	Metastasis	0.0812143	3
CD4+Naive_T	PT	0.0373176	3
Th17	PT	0.823207	2
CD4+ TEM	Metastasis	0.614342	2
Treg	PT	0.995735	2
CD8+ TEM	PT	1.29213	1
Th17	PT	0.375675	1
CD8+cytotoxic_T	PT	0.648975	1
CD4+ TEM	Metastasis	0.144246	3
Treg	PT	0.716105	2
Th17	PT	0.121022	3
CD8+cytotoxic_T	Metastasis	0.0813226	3
CD8+ TEM	PT	0.661223	1
Th17	PT	0.743422	1
Th17	PT	0.588236	2
Th17	PT	0.169429	3
CD8+cytotoxic_T	Metastasis	0.835794	1
CD4+ TEM	Metastasis	0.0458735	3
CD4+Naive_T	Metastasis	0.165756	3
CD4+Naive_T	PT	0.269146	3
CD8+cytotoxic_T	PT	1.32066	1
CD8+cytotoxic_T	PT	1.25309	1
CD8+cytotoxic_T	PT	1.16673	1
Treg	Metastasis	0.0841788	3
CD4+ TEM	Metastasis	0.341027	2
CD8+cytotoxic_T	Metastasis	0.0213598	3
CD8+ TEM	Adj_Normal	1.21354	1
CD4+ TEM	Metastasis	0.0376646	3
CD4+Naive_T	IMS	0.0863053	3
CD4+Naive_T	Metastasis	0.724082	2
Th17	PT	0.000473284	3
CD8+cytotoxic_T	PT	1.3535	1
Th17	PT	1.12125	1
CD8+ TEM	Adj_Normal	0.0773004	3
CD8+Tex	PT	0.925023	1
CD8+cytotoxic_T	PT	0.8436	1
CD8+cytotoxic_T	PT	1.30926	1
CD4+ TEM	Metastasis	0.138856	3
CD8+Naive_T	PT	0.0313877	3
CD4+ TEM	Metastasis	0.0392151	3
Th17	PT	0.0639314	3
CD8+cytotoxic_T	PT	1.30783	1
Treg	PT	0.871943	2
CD8+cytotoxic_T	Metastasis	0.00650727	3
Treg	PT	0.837908	2
Treg	PT	1.06888	2
CD4+ TEM	Metastasis	0.0242695	3
CD8+cytotoxic_T	Metastasis	0.583363	1
Treg	PT	0.911162	2
Th17	PT	0.164293	3
Th17	PT	0.0864176	3
CD8+cytotoxic_T	PT	1.23539	1
CD8+cytotoxic_T	Metastasis	0.662087	1
CD8+cytotoxic_T	Metastasis	1.27315	1
CD8+cytotoxic_T	PT	1.24666	1
CD4+ TEM	Metastasis	0.0637258	3
CD8+ TEM	Metastasis	0.926788	1
CD4+Tex	PT	0.11732	3
CD8+cytotoxic_T	Metastasis	0.695111	1
CD8+ TEM	PT	1.26554	1
CD4+Naive_T	Metastasis	0.368465	1
Th17	PT	1.01802	1
CD8+Tex	Metastasis	0.934297	1
CD8+Tex	PT	1.27554	1
CD8+Naive_T	PT	0.0846671	3
CD8+Tex	PT	1.24217	1
CD8+Tex	PT	0.670984	1
CD8+Naive_T	PT	0.13741	3
Th17	Adj_Normal	0.792017	2
CD4+ TEM	Metastasis	0.17223	3
CD8+ TEM	PT	1.31691	1
CD8+cytotoxic_T	Metastasis	0.828412	2
CD8+cytotoxic_T	Metastasis	0.434182	1
CD8+cytotoxic_T	Metastasis	1.35546	1
CD8+cytotoxic_T	Adj_Normal	1.08981	1
Th17	PT	0.815737	2
CD4+Naive_T	Metastasis	0.172851	3
CD8+cytotoxic_T	PT	1.25608	1
CD8+ TEM	PT	1.37852	1
Treg	Metastasis	1.38943	2
CD8+Tex	PT	0.758214	1
CD8+ TEM	Adj_Normal	1.29616	1
CD8+ TEM	PT	1.04681	1
CD8+ TEM	Adj_Normal	1.34759	1
CD8+cytotoxic_T	PT	0.0387498	3
CD8+cytotoxic_T	PT	1.34388	1
CD8+Naive_T	PT	0.374032	1
Th17	Metastasis	0.118391	3
CD8+cytotoxic_T	PT	0.511874	1
Treg	PT	0.968633	2
CD8+cytotoxic_T	Metastasis	0.359658	1
Th17	PT	0.368848	1
CD8+Tex	PT	1.45969	1
Th17	PT	0.0167475	3
CD8+ TEM	PT	1.19201	1
CD8+cytotoxic_T	Metastasis	0.400567	1
CD8+cytotoxic_T	Metastasis	0.999538	1
CD8+cytotoxic_T	Metastasis	0.82756	1
CD8+Naive_T	Metastasis	0.184678	3
CD8+cytotoxic_T	Metastasis	0.353695	1
CD4+ TEM	Metastasis	0.838152	1
CD8+cytotoxic_T	Metastasis	1.34696	1
CD8+cytotoxic_T	PT	1.47537	1
CD8+cytotoxic_T	Metastasis	1.20276	1
CD8+ TEM	Metastasis	1.24299	1
CD4+Tex	Metastasis	0.706336	2
CD8+Tex	PT	1.34049	1
CD8+cytotoxic_T	PT	1.26131	1
CD8+cytotoxic_T	PT	0.46125	1
CD4+Naive_T	Metastasis	0.218662	3
Treg	Metastasis	0.674101	2
CD8+ TEM	PT	0.656967	1
CD8+cytotoxic_T	Metastasis	0.387591	1
CD8+Tex	PT	1.37972	1
Th17	Metastasis	0.00823369	3
CD8+cytotoxic_T	PT	0.289217	1
Th17	PT	0.808283	2
CD4+ TEM	Metastasis	0.0255858	3
Th17	Metastasis	0.678487	2
CD8+ TEM	PT	1.37646	1
CD8+cytotoxic_T	Metastasis	0.345649	1
Th17	PT	0.0294032	3
CD8+ TEM	PT	1.23792	1
CD8+cytotoxic_T	Metastasis	1.35893	1
CD8+cytotoxic_T	PT	0.27826	1
Th17	PT	0.13086	3
Th17	PT	0.0522461	3
CD8+cytotoxic_T	Metastasis	0.0507625	3
Th17	PT	0.195578	3
Treg	PT	0.948021	2
CD8+Naive_T	Metastasis	0.1157	3
CD8+Naive_T	Metastasis	0.151447	3
CD8+ TEM	PT	1.07629	1
Th17	PT	0.0416747	3
Th17	PT	0.354382	1
Treg	PT	0.041322	3
CD8+Naive_T	Metastasis	0.118558	3
Treg	PT	0.946554	1
CD8+cytotoxic_T	Metastasis	1.20254	1
Treg	PT	0.943022	2
CD8+ TEM	Adj_Normal	0.825895	1
Treg	Adj_Normal	0.896702	2
CD4+Naive_T	Metastasis	0.11428	3
CD4+ TEM	Metastasis	0.137904	3
CD4+Naive_T	Metastasis	0.217029	3
Th17	PT	0.12943	3
Th17	PT	0.376895	1
CD8+ TEM	PT	1.35978	1
Treg	Metastasis	0.754962	2
Th17	Adj_Normal	1.33094	1
Th17	Metastasis	0.797886	1
CD8+cytotoxic_T	PT	1.31187	1
CD8+cytotoxic_T	Metastasis	1.24507	1
CD4+ TEM	Metastasis	0.695042	2
CD8+cytotoxic_T	PT	1.19825	1
CD4+Naive_T	PT	0.061397	3
CD8+cytotoxic_T	PT	1.33059	1
CD4+Tex	PT	0.785326	2
CD8+cytotoxic_T	Metastasis	0.477066	1
Th17	PT	0.656698	1
CD8+Naive_T	PT	0.143116	3
CD8+Tex	Metastasis	1.36266	1
CD8+Tex	PT	1.32011	1
CD8+cytotoxic_T	PT	1.01703	1
CD8+cytotoxic_T	PT	1.41066	1
CD4+ TEM	Metastasis	0.207125	3
Treg	PT	0.979571	2
CD8+ TEM	PT	1.32343	1
CD4+Naive_T	PT	0.145013	3
CD8+ TEM	PT	1.36783	1
CD8+Tex	PT	1.28515	1
CD8+cytotoxic_T	Metastasis	0.66605	1
CD8+cytotoxic_T	Metastasis	0.676675	1
CD4+Naive_T	Metastasis	0.120692	3
Treg	PT	0.904717	2
CD8+ TEM	Adj_Normal	0.720071	2
CD8+cytotoxic_T	PT	1.23864	1
Treg	PT	1.09606	2
CD4+Naive_T	Metastasis	0.0471734	3
CD4+ TEM	Metastasis	0.539916	1
Th17	PT	1.29072	1
Th17	Adj_Normal	1.28581	1
CD4+Tex	Adj_Normal	0.73849	2
CD8+Naive_T	Metastasis	0.105561	3
Treg	PT	1.22307	2
CD4+ TEM	PT	0.219221	3
CD8+cytotoxic_T	Metastasis	1.26944	1
Treg	PT	0.773112	2
CD8+cytotoxic_T	PT	0.870066	1
Treg	PT	0.94502	2
Treg	PT	0.798459	2
CD8+cytotoxic_T	PT	1.3652	1
CD8+Naive_T	Metastasis	0.372401	1
CD4+Naive_T	PT	0.0444149	3
CD8+cytotoxic_T	Metastasis	0.479536	1
CD8+Tex	PT	1.1828	1
CD8+cytotoxic_T	PT	1.22113	1
Treg	PT	0.952192	2
CD8+cytotoxic_T	PT	0.616508	1
CD8+cytotoxic_T	Metastasis	0.670138	1
CD8+cytotoxic_T	PT	1.33274	1
CD8+ TEM	PT	1.38555	1
CD4+ TEM	Metastasis	0.116153	3
CD8+cytotoxic_T	Metastasis	1.20636	1
CD4+Tex	PT	0.354382	1
Th17	PT	0.544439	2
CD8+cytotoxic_T	Metastasis	0.49786	1
CD8+ TEM	PT	1.31184	1
CD8+cytotoxic_T	Metastasis	1.46516	1
Treg	PT	0.93322	2
Th17	PT	0.689539	2
Th17	PT	0.441858	1
CD8+cytotoxic_T	Metastasis	1.28452	1
CD8+cytotoxic_T	PT	1.11894	1
CD4+Naive_T	Metastasis	0.15577	3
CD4+ TEM	Metastasis	0.103639	3
CD8+ TEM	PT	1.28209	1
CD4+Naive_T	Metastasis	0.354382	1
CD4+Naive_T	PT	0.0781865	3
CD8+Tex	PT	1.26288	1
CD4+Naive_T	Metastasis	1.11694	1
CD8+cytotoxic_T	Adj_Normal	3.18082e-08	3
CD4+Naive_T	Metastasis	0.167294	3
CD8+ TEM	PT	0.353318	1
CD4+Naive_T	Metastasis	0.205028	3
CD4+ TEM	Metastasis	0.114594	3
Treg	PT	1.25776	2
CD4+Tex	PT	0.050041	3
CD8+Tex	PT	1.35977	1
Th17	Metastasis	0.775555	2
CD4+Naive_T	Metastasis	0.235372	3
CD4+Tex	Metastasis	0.774728	2
CD8+Naive_T	PT	0.183865	3
Th17	PT	0.0491902	3
Th17	PT	0.906848	2
CD8+cytotoxic_T	PT	1.29782	1
CD4+ TEM	Metastasis	0.0236988	3
Th17	Metastasis	0.0509843	3
CD8+cytotoxic_T	PT	1.20442	1
CD8+ TEM	PT	1.02269	1
Th17	Adj_Normal	0.390162	1
CD4+Naive_T	Metastasis	0.0743242	3
CD8+ TEM	PT	1.20692	1
CD8+cytotoxic_T	Metastasis	0.0280336	3
CD8+cytotoxic_T	PT	1.19357	1
CD4+Naive_T	Metastasis	0.24966	3
Th17	PT	1.30776	1
Th17	PT	0.427324	1
Th17	PT	1.21722	1
CD8+ TEM	Adj_Normal	1.25446	1
CD4+Tex	PT	0.0900617	3
CD8+cytotoxic_T	Metastasis	0.378567	1
CD8+ TEM	PT	1.19192	1
CD8+ TEM	PT	1.20911	1
CD4+ TEM	Metastasis	0.0435876	3
CD8+Tex	PT	1.55551	1
CD4+Tex	Metastasis	0.243796	3
CD8+cytotoxic_T	PT	1.28051	1
CD8+cytotoxic_T	Metastasis	0.680744	2
CD8+Naive_T	Metastasis	0.118361	3
CD8+cytotoxic_T	PT	1.42805	1
CD8+cytotoxic_T	Adj_Normal	1.20762	1
CD8+cytotoxic_T	PT	1.10192	1
Th17	PT	0.0266715	3
CD8+ TEM	PT	1.18452	1
CD4+Naive_T	Metastasis	0.382624	1
Treg	PT	0.949796	2
CD4+Naive_T	Metastasis	0.21867	3
CD8+ TEM	PT	0.740641	1
CD4+Naive_T	Metastasis	0.172507	3
Treg	PT	3.40802e-08	3
CD8+cytotoxic_T	Metastasis	0.474779	1
Treg	PT	1.1452	1
CD8+cytotoxic_T	PT	0.663538	1
CD8+cytotoxic_T	PT	1.29593	1
Treg	Metastasis	0.737084	2
Th17	Metastasis	1.19684	1
CD8+ TEM	Adj_Normal	1.22257	1
CD8+ TEM	PT	1.24947	1
CD4+ TEM	Metastasis	0.00810189	3
Treg	PT	0.00751962	3
Treg	Metastasis	0.782497	2
CD4+ TEM	Metastasis	0.661196	2
Treg	PT	0.93158	2
CD8+ TEM	PT	1.24757	1
CD8+cytotoxic_T	Metastasis	0.0253269	3
CD8+cytotoxic_T	Metastasis	0.129693	3
CD8+ TEM	PT	1.23633	1
CD8+cytotoxic_T	Metastasis	0.148876	3
CD8+cytotoxic_T	PT	0.439042	1
Treg	Adj_Normal	0.930525	2
CD8+cytotoxic_T	Metastasis	0.746764	1
CD4+Tex	Metastasis	0.771939	2
CD8+cytotoxic_T	PT	0.837228	1
CD8+cytotoxic_T	Metastasis	0.6919	1
CD8+Tex	PT	1.22746	1
CD8+cytotoxic_T	PT	0.347279	1
CD8+ TEM	Adj_Normal	1.29407	1
CD8+Tex	Metastasis	1.2341	1
CD4+ TEM	Metastasis	0.541049	1
CD8+Naive_T	Metastasis	0.113546	3
CD4+Naive_T	PT	0.314817	3
CD8+cytotoxic_T	Metastasis	0.596823	1
CD4+ TEM	Metastasis	0.0972845	3
CD8+cytotoxic_T	PT	1.31539	1
CD8+cytotoxic_T	PT	1.34175	1
CD8+cytotoxic_T	Metastasis	0.472807	1
CD8+cytotoxic_T	PT	1.21928	1
CD8+cytotoxic_T	Metastasis	1.30581	1
CD8+Tex	Metastasis	1.18388	1
CD8+cytotoxic_T	PT	1.31797	1
Treg	PT	1.14183	1
CD8+cytotoxic_T	PT	1.27844	1
Treg	PT	0.884403	2
CD8+cytotoxic_T	Metastasis	0.557259	1
CD8+ TEM	PT	1.26412	1
CD4+Naive_T	Metastasis	0.0925786	3
Th17	PT	1.16763	1
CD8+cytotoxic_T	PT	0.538843	1
CD4+Naive_T	Metastasis	0.122542	3
Th17	Adj_Normal	0.710729	2
CD8+ TEM	Adj_Normal	1.29281	1
CD8+Naive_T	PT	0.242193	3
CD8+cytotoxic_T	Metastasis	0.385782	1
CD4+Tex	Metastasis	0.698761	2
CD4+Naive_T	PT	0.348714	1
CD8+cytotoxic_T	PT	1.32857	1
CD8+cytotoxic_T	PT	1.02654	1
Th17	PT	0.116867	3
CD8+Naive_T	Metastasis	0.0750371	3
CD8+cytotoxic_T	Metastasis	1.25177	1
CD8+ TEM	PT	0.503409	1
CD8+ TEM	Adj_Normal	1.30428	1
CD8+ TEM	PT	1.24115	1
CD8+cytotoxic_T	PT	0.480878	1
CD8+cytotoxic_T	PT	1.19249	1
CD8+ TEM	PT	1.41186	1
CD8+cytotoxic_T	Metastasis	0.482528	1
Th17	PT	0.00816285	3
CD8+cytotoxic_T	Metastasis	1.25867	1
CD4+ TEM	Metastasis	1.0235	1
CD4+ TEM	Metastasis	0.0432354	3
CD8+Naive_T	Adj_Normal	0.230004	3
Treg	PT	1.09744	2
Th17	PT	1.16973	1
Treg	PT	1.13375	2
CD8+cytotoxic_T	Metastasis	1.12869	1
Th17	PT	0.0774482	3
CD8+ TEM	PT	1.21726	1
CD8+cytotoxic_T	Metastasis	0.644036	1
CD4+ TEM	Metastasis	0.061541	3
CD4+Naive_T	Metastasis	0.143715	3
CD8+cytotoxic_T	PT	0.253907	1
Th17	PT	0.879923	2
CD4+ TEM	PT	0.0720396	3
Th17	PT	0.443063	1
Treg	PT	1.17623	2
CD4+Naive_T	Metastasis	0.172781	3
CD8+cytotoxic_T	PT	1.21687	1
Treg	Adj_Normal	1.1052	2
CD4+ TEM	Metastasis	0.287671	3
CD4+Tex	PT	0.72729	2
CD4+ TEM	Metastasis	0.599819	2
CD8+Tex	PT	1.41859	1
CD8+Tex	PT	1.30706	1
CD8+cytotoxic_T	Metastasis	1.24166	1
CD8+cytotoxic_T	Metastasis	0.383691	1
Treg	PT	1.02189	2
CD8+cytotoxic_T	Metastasis	1.00743	1
CD8+cytotoxic_T	PT	0.631657	1
CD4+ TEM	Metastasis	0.503306	1
CD4+Naive_T	Metastasis	0.262025	3
CD8+cytotoxic_T	PT	1.27028	1
CD8+Naive_T	PT	0.179731	3
CD8+Naive_T	PT	0.0648039	3
CD4+Tex	PT	0.142379	3
CD4+Tex	Metastasis	0.145923	3
CD4+Naive_T	PT	0.128649	3
CD8+Tex	PT	1.26391	1
Th17	PT	0.0481524	3
Treg	Metastasis	0.930084	2
CD8+Naive_T	PT	0.215516	3
CD8+Naive_T	Metastasis	0.213405	3
CD8+cytotoxic_T	Metastasis	0.728585	1
CD8+Naive_T	PT	0.314586	3
CD8+cytotoxic_T	Adj_Normal	0.552247	1
Th17	PT	0.447244	1
Th17	PT	0.0960471	3
CD8+ TEM	PT	1.21253	1
Treg	PT	1.04304	2
CD8+cytotoxic_T	PT	0.639518	1
Th17	PT	0.545149	1
CD8+cytotoxic_T	Metastasis	3.63522e-08	3
Treg	PT	0.737841	2
CD8+Naive_T	PT	0.12998	3
CD4+ TEM	Metastasis	0.0553365	3
CD8+cytotoxic_T	PT	1.22199	1
CD4+Naive_T	Metastasis	0.146178	3
CD8+cytotoxic_T	Metastasis	1.01129	1
CD4+Naive_T	PT	0.135806	3
CD8+ TEM	PT	1.38174	1
CD8+cytotoxic_T	PT	1.45258	1
CD8+ TEM	PT	0.413353	1
CD8+cytotoxic_T	Metastasis	1.31615	1
CD8+cytotoxic_T	PT	1.21364	1
CD8+Naive_T	Metastasis	0.0954556	3
CD8+cytotoxic_T	Adj_Normal	1.19385	1
CD8+cytotoxic_T	PT	1.24909	1
CD8+cytotoxic_T	PT	1.26204	1
CD4+Naive_T	Metastasis	0.0914213	3
CD8+ TEM	Adj_Normal	1.21189	1
CD8+Naive_T	Metastasis	0.125387	3
Th17	Metastasis	0.0853114	3
CD8+Tex	PT	1.30877	1
CD8+ TEM	Adj_Normal	0.276807	1
CD4+Tex	PT	0.762982	2
Th17	Adj_Normal	0.0615498	3
Th17	PT	0.039761	3
CD4+Naive_T	PT	0.0947668	3
CD8+ TEM	PT	0.944235	1
CD8+ TEM	Adj_Normal	1.38305	1
CD8+cytotoxic_T	Metastasis	0.357353	1
CD4+ TEM	Metastasis	0.081945	3
CD8+ TEM	Adj_Normal	1.01483	1
CD8+cytotoxic_T	Metastasis	1.25438	1
CD8+Naive_T	PT	0.0796365	3
CD8+cytotoxic_T	PT	1.13802	1
CD8+Tex	PT	1.38243	1
Th17	PT	1.19993	1
CD4+Naive_T	PT	0.285681	1
CD8+ TEM	PT	1.19394	1
CD8+ TEM	PT	1.28602	1
CD8+Tex	PT	1.33131	1
CD8+cytotoxic_T	PT	0.749027	1
CD8+cytotoxic_T	Metastasis	0.450256	1
CD8+ TEM	Adj_Normal	1.2991	1
CD4+Naive_T	Metastasis	0.0224671	3
CD8+cytotoxic_T	PT	1.20694	1
Th17	PT	0.702217	2
CD4+ TEM	Metastasis	0.0246713	3
CD4+Naive_T	Metastasis	0.14452	3
CD8+ TEM	PT	1.26237	1
CD8+cytotoxic_T	Metastasis	0.087666	3
Treg	PT	0.916765	2
CD8+cytotoxic_T	PT	0.241095	3
Treg	PT	0.964713	2
Th17	Metastasis	0.107516	3
CD4+Naive_T	Metastasis	0.125112	3
CD4+ TEM	Metastasis	0.471949	2
CD4+ TEM	Metastasis	0.111629	3
CD8+cytotoxic_T	PT	0.932798	1
Th17	Metastasis	1.02972	1
CD4+ TEM	Metastasis	0.150891	3
CD8+Naive_T	Metastasis	0.13128	3
CD4+ TEM	Metastasis	0.0701698	3
CD4+Tex	PT	0.100954	3
[truncated: 38,002 more rows]

## Sheet: SupTable5
SupTable5 The relative abundance of NK/T cell subtypes across tissue types.
Sample	annotation_name	count	total_count	proportion	Type
GSE134520-CAG1	CD8+ TEM	1	3	0.333333	CAG
GSE134520-CAG1	ILC	0	3	0	CAG
GSE134520-CAG1	NK_CD16+	0	3	0	CAG
GSE134520-CAG1	NK_CD16-	2	3	0.666667	CAG
GSE134520-CAG1	CD4+Naive_T	0	3	0	CAG
GSE134520-CAG1	CD4+Tex	0	3	0	CAG
GSE134520-CAG1	CD4+ TEM	0	3	0	CAG
GSE134520-CAG1	CD8+Naive_T	0	3	0	CAG
GSE134520-CAG1	T_cycling	0	3	0	CAG
GSE134520-CAG1	CD8+cytotoxic_T	0	3	0	CAG
GSE134520-CAG1	CD8+Tex	0	3	0	CAG
GSE134520-CAG1	Th17	0	3	0	CAG
GSE134520-CAG1	Treg	0	3	0	CAG
GSE134520-CAG2	CD8+ TEM	0	15	0	CAG
GSE134520-CAG2	ILC	0	15	0	CAG
GSE134520-CAG2	NK_CD16+	4	15	0.266667	CAG
GSE134520-CAG2	NK_CD16-	9	15	0.6	CAG
GSE134520-CAG2	CD4+Naive_T	0	15	0	CAG
GSE134520-CAG2	CD4+Tex	0	15	0	CAG
GSE134520-CAG2	CD4+ TEM	0	15	0	CAG
GSE134520-CAG2	CD8+Naive_T	0	15	0	CAG
GSE134520-CAG2	T_cycling	2	15	0.133333	CAG
GSE134520-CAG2	CD8+cytotoxic_T	0	15	0	CAG
GSE134520-CAG2	CD8+Tex	0	15	0	CAG
GSE134520-CAG2	Th17	0	15	0	CAG
GSE134520-CAG2	Treg	0	15	0	CAG
GSE134520-CAG3	CD8+ TEM	2	13	0.153846	CAG
GSE134520-CAG3	ILC	0	13	0	CAG
GSE134520-CAG3	NK_CD16+	0	13	0	CAG
GSE134520-CAG3	NK_CD16-	8	13	0.615385	CAG
GSE134520-CAG3	CD4+Naive_T	0	13	0	CAG
GSE134520-CAG3	CD4+Tex	0	13	0	CAG
GSE134520-CAG3	CD4+ TEM	0	13	0	CAG
GSE134520-CAG3	CD8+Naive_T	0	13	0	CAG
GSE134520-CAG3	T_cycling	0	13	0	CAG
GSE134520-CAG3	CD8+cytotoxic_T	0	13	0	CAG
GSE134520-CAG3	CD8+Tex	0	13	0	CAG
GSE134520-CAG3	Th17	3	13	0.230769	CAG
GSE134520-CAG3	Treg	0	13	0	CAG
GSE134520-EGC	CD8+ TEM	7	32	0.21875	PT
GSE134520-EGC	ILC	0	32	0	PT
GSE134520-EGC	NK_CD16+	0	32	0	PT
GSE134520-EGC	NK_CD16-	2	32	0.0625	PT
GSE134520-EGC	CD4+Naive_T	6	32	0.1875	PT
GSE134520-EGC	CD4+Tex	1	32	0.03125	PT
GSE134520-EGC	CD4+ TEM	0	32	0	PT
GSE134520-EGC	CD8+Naive_T	0	32	0	PT
GSE134520-EGC	T_cycling	0	32	0	PT
GSE134520-EGC	CD8+cytotoxic_T	4	32	0.125	PT
GSE134520-EGC	CD8+Tex	1	32	0.03125	PT
GSE134520-EGC	Th17	9	32	0.28125	PT
GSE134520-EGC	Treg	2	32	0.0625	PT
GSE134520-IMS1	CD8+ TEM	0	7	0	IMS
GSE134520-IMS1	ILC	0	7	0	IMS
GSE134520-IMS1	NK_CD16+	0	7	0	IMS
GSE134520-IMS1	NK_CD16-	0	7	0	IMS
GSE134520-IMS1	CD4+Naive_T	0	7	0	IMS
GSE134520-IMS1	CD4+Tex	1	7	0.142857	IMS
GSE134520-IMS1	CD4+ TEM	0	7	0	IMS
GSE134520-IMS1	CD8+Naive_T	0	7	0	IMS
GSE134520-IMS1	T_cycling	2	7	0.285714	IMS
GSE134520-IMS1	CD8+cytotoxic_T	3	7	0.428571	IMS
GSE134520-IMS1	CD8+Tex	0	7	0	IMS
GSE134520-IMS1	Th17	0	7	0	IMS
GSE134520-IMS1	Treg	1	7	0.142857	IMS
GSE134520-IMS2	CD8+ TEM	0	2	0	IMS
GSE134520-IMS2	ILC	0	2	0	IMS
GSE134520-IMS2	NK_CD16+	0	2	0	IMS
GSE134520-IMS2	NK_CD16-	0	2	0	IMS
GSE134520-IMS2	CD4+Naive_T	0	2	0	IMS
GSE134520-IMS2	CD4+Tex	0	2	0	IMS
GSE134520-IMS2	CD4+ TEM	0	2	0	IMS
GSE134520-IMS2	CD8+Naive_T	0	2	0	IMS
GSE134520-IMS2	T_cycling	1	2	0.5	IMS
GSE134520-IMS2	CD8+cytotoxic_T	0	2	0	IMS
GSE134520-IMS2	CD8+Tex	0	2	0	IMS
GSE134520-IMS2	Th17	1	2	0.5	IMS
GSE134520-IMS2	Treg	0	2	0	IMS
GSE134520-IMS3	CD8+ TEM	26	62	0.419355	IMS
GSE134520-IMS3	ILC	0	62	0	IMS
GSE134520-IMS3	NK_CD16+	1	62	0.016129	IMS
GSE134520-IMS3	NK_CD16-	10	62	0.16129	IMS
GSE134520-IMS3	CD4+Naive_T	0	62	0	IMS
GSE134520-IMS3	CD4+Tex	0	62	0	IMS
GSE134520-IMS3	CD4+ TEM	0	62	0	IMS
GSE134520-IMS3	CD8+Naive_T	0	62	0	IMS
GSE134520-IMS3	T_cycling	2	62	0.0322581	IMS
GSE134520-IMS3	CD8+cytotoxic_T	4	62	0.0645161	IMS
GSE134520-IMS3	CD8+Tex	2	62	0.0322581	IMS
GSE134520-IMS3	Th17	16	62	0.258065	IMS
GSE134520-IMS3	Treg	1	62	0.016129	IMS
GSE134520-IMS4	CD8+ TEM	6	31	0.193548	IMS
GSE134520-IMS4	ILC	0	31	0	IMS
GSE134520-IMS4	NK_CD16+	1	31	0.0322581	IMS
GSE134520-IMS4	NK_CD16-	7	31	0.225806	IMS
GSE134520-IMS4	CD4+Naive_T	2	31	0.0645161	IMS
GSE134520-IMS4	CD4+Tex	0	31	0	IMS
GSE134520-IMS4	CD4+ TEM	0	31	0	IMS
GSE134520-IMS4	CD8+Naive_T	0	31	0	IMS
GSE134520-IMS4	T_cycling	0	31	0	IMS
GSE134520-IMS4	CD8+cytotoxic_T	1	31	0.0322581	IMS
GSE134520-IMS4	CD8+Tex	0	31	0	IMS
GSE134520-IMS4	Th17	9	31	0.290323	IMS
GSE134520-IMS4	Treg	5	31	0.16129	IMS
GSE134520-IMW1	CD8+ TEM	3	39	0.0769231	IMW
GSE134520-IMW1	ILC	1	39	0.025641	IMW
GSE134520-IMW1	NK_CD16+	4	39	0.102564	IMW
GSE134520-IMW1	NK_CD16-	9	39	0.230769	IMW
GSE134520-IMW1	CD4+Naive_T	1	39	0.025641	IMW
GSE134520-IMW1	CD4+Tex	0	39	0	IMW
GSE134520-IMW1	CD4+ TEM	0	39	0	IMW
GSE134520-IMW1	CD8+Naive_T	0	39	0	IMW
GSE134520-IMW1	T_cycling	3	39	0.0769231	IMW
GSE134520-IMW1	CD8+cytotoxic_T	4	39	0.102564	IMW
GSE134520-IMW1	CD8+Tex	0	39	0	IMW
GSE134520-IMW1	Th17	6	39	0.153846	IMW
GSE134520-IMW1	Treg	8	39	0.205128	IMW
GSE134520-IMW2	CD8+ TEM	20	31	0.645161	IMW
GSE134520-IMW2	ILC	0	31	0	IMW
GSE134520-IMW2	NK_CD16+	1	31	0.0322581	IMW
GSE134520-IMW2	NK_CD16-	3	31	0.0967742	IMW
GSE134520-IMW2	CD4+Naive_T	0	31	0	IMW
GSE134520-IMW2	CD4+Tex	0	31	0	IMW
GSE134520-IMW2	CD4+ TEM	0	31	0	IMW
GSE134520-IMW2	CD8+Naive_T	0	31	0	IMW
GSE134520-IMW2	T_cycling	2	31	0.0645161	IMW
GSE134520-IMW2	CD8+cytotoxic_T	1	31	0.0322581	IMW
GSE134520-IMW2	CD8+Tex	0	31	0	IMW
GSE134520-IMW2	Th17	2	31	0.0645161	IMW
GSE134520-IMW2	Treg	2	31	0.0645161	IMW
GSE134520-NAG2	CD8+ TEM	4	8	0.5	NAG
GSE134520-NAG2	ILC	0	8	0	NAG
GSE134520-NAG2	NK_CD16+	0	8	0	NAG
GSE134520-NAG2	NK_CD16-	3	8	0.375	NAG
GSE134520-NAG2	CD4+Naive_T	0	8	0	NAG
GSE134520-NAG2	CD4+Tex	1	8	0.125	NAG
GSE134520-NAG2	CD4+ TEM	0	8	0	NAG
GSE134520-NAG2	CD8+Naive_T	0	8	0	NAG
GSE134520-NAG2	T_cycling	0	8	0	NAG
GSE134520-NAG2	CD8+cytotoxic_T	0	8	0	NAG
GSE134520-NAG2	CD8+Tex	0	8	0	NAG
GSE134520-NAG2	Th17	0	8	0	NAG
GSE134520-NAG2	Treg	0	8	0	NAG
GSE163558-LN1	CD8+ TEM	0	3065	0	Metastasis
GSE163558-LN1	ILC	20	3065	0.00652529	Metastasis
GSE163558-LN1	NK_CD16+	1	3065	0.000326264	Metastasis
GSE163558-LN1	NK_CD16-	6	3065	0.00195759	Metastasis
GSE163558-LN1	CD4+Naive_T	44	3065	0.0143556	Metastasis
GSE163558-LN1	CD4+Tex	33	3065	0.0107667	Metastasis
GSE163558-LN1	CD4+ TEM	573	3065	0.186949	Metastasis
GSE163558-LN1	CD8+Naive_T	1852	3065	0.604241	Metastasis
GSE163558-LN1	T_cycling	10	3065	0.00326264	Metastasis
GSE163558-LN1	CD8+cytotoxic_T	477	3065	0.155628	Metastasis
GSE163558-LN1	CD8+Tex	1	3065	0.000326264	Metastasis
GSE163558-LN1	Th17	3	3065	0.000978793	Metastasis
GSE163558-LN1	Treg	45	3065	0.0146819	Metastasis
GSE163558-LN2	CD8+ TEM	14	3693	0.00379096	Metastasis
GSE163558-LN2	ILC	13	3693	0.00352017	Metastasis
GSE163558-LN2	NK_CD16+	3	3693	0.000812348	Metastasis
GSE163558-LN2	NK_CD16-	34	3693	0.00920661	Metastasis
GSE163558-LN2	CD4+Naive_T	1801	3693	0.487679	Metastasis
GSE163558-LN2	CD4+Tex	564	3693	0.152721	Metastasis
GSE163558-LN2	CD4+ TEM	33	3693	0.00893582	Metastasis
GSE163558-LN2	CD8+Naive_T	65	3693	0.0176009	Metastasis
GSE163558-LN2	T_cycling	51	3693	0.0138099	Metastasis
GSE163558-LN2	CD8+cytotoxic_T	589	3693	0.159491	Metastasis
GSE163558-LN2	CD8+Tex	87	3693	0.0235581	Metastasis
GSE163558-LN2	Th17	70	3693	0.0189548	Metastasis
GSE163558-LN2	Treg	369	3693	0.0999188	Metastasis
GSE163558-Li1	CD8+ TEM	0	1154	0	Metastasis
GSE163558-Li1	ILC	0	1154	0	Metastasis
GSE163558-Li1	NK_CD16+	277	1154	0.240035	Metastasis
GSE163558-Li1	NK_CD16-	112	1154	0.0970537	Metastasis
GSE163558-Li1	CD4+Naive_T	10	1154	0.00866551	Metastasis
GSE163558-Li1	CD4+Tex	1	1154	0.000866551	Metastasis
GSE163558-Li1	CD4+ TEM	48	1154	0.0415945	Metastasis
GSE163558-Li1	CD8+Naive_T	5	1154	0.00433276	Metastasis
GSE163558-Li1	T_cycling	2	1154	0.0017331	Metastasis
GSE163558-Li1	CD8+cytotoxic_T	677	1154	0.586655	Metastasis
GSE163558-Li1	CD8+Tex	5	1154	0.00433276	Metastasis
GSE163558-Li1	Th17	14	1154	0.0121317	Metastasis
GSE163558-Li1	Treg	3	1154	0.00259965	Metastasis
GSE163558-Li2	CD8+ TEM	15	10212	0.00146886	Metastasis
GSE163558-Li2	ILC	65	10212	0.00636506	Metastasis
GSE163558-Li2	NK_CD16+	281	10212	0.0275166	Metastasis
GSE163558-Li2	NK_CD16-	359	10212	0.0351547	Metastasis
GSE163558-Li2	CD4+Naive_T	56	10212	0.00548374	Metastasis
GSE163558-Li2	CD4+Tex	38	10212	0.00372111	Metastasis
GSE163558-Li2	CD4+ TEM	4613	10212	0.451723	Metastasis
GSE163558-Li2	CD8+Naive_T	293	10212	0.0286917	Metastasis
GSE163558-Li2	T_cycling	33	10212	0.00323149	Metastasis
GSE163558-Li2	CD8+cytotoxic_T	4257	10212	0.416863	Metastasis
GSE163558-Li2	CD8+Tex	30	10212	0.00293772	Metastasis
GSE163558-Li2	Th17	60	10212	0.00587544	Metastasis
GSE163558-Li2	Treg	112	10212	0.0109675	Metastasis
GSE163558-NT1	CD8+ TEM	148	1161	0.127476	Adj_Normal
GSE163558-NT1	ILC	10	1161	0.00861326	Adj_Normal
GSE163558-NT1	NK_CD16+	8	1161	0.00689061	Adj_Normal
GSE163558-NT1	NK_CD16-	110	1161	0.0947459	Adj_Normal
GSE163558-NT1	CD4+Naive_T	115	1161	0.0990525	Adj_Normal
GSE163558-NT1	CD4+Tex	81	1161	0.0697674	Adj_Normal
GSE163558-NT1	CD4+ TEM	97	1161	0.0835487	Adj_Normal
GSE163558-NT1	CD8+Naive_T	88	1161	0.0757967	Adj_Normal
GSE163558-NT1	T_cycling	8	1161	0.00689061	Adj_Normal
GSE163558-NT1	CD8+cytotoxic_T	402	1161	0.346253	Adj_Normal
GSE163558-NT1	CD8+Tex	13	1161	0.0111972	Adj_Normal
GSE163558-NT1	Th17	48	1161	0.0413437	Adj_Normal
GSE163558-NT1	Treg	33	1161	0.0284238	Adj_Normal
GSE163558-O1	CD8+ TEM	2	574	0.00348432	Metastasis
GSE163558-O1	ILC	2	574	0.00348432	Metastasis
GSE163558-O1	NK_CD16+	56	574	0.097561	Metastasis
GSE163558-O1	NK_CD16-	28	574	0.0487805	Metastasis
GSE163558-O1	CD4+Naive_T	12	574	0.0209059	Metastasis
GSE163558-O1	CD4+Tex	8	574	0.0139373	Metastasis
GSE163558-O1	CD4+ TEM	260	574	0.452962	Metastasis
GSE163558-O1	CD8+Naive_T	10	574	0.0174216	Metastasis
GSE163558-O1	T_cycling	23	574	0.0400697	Metastasis
GSE163558-O1	CD8+cytotoxic_T	91	574	0.158537	Metastasis
GSE163558-O1	CD8+Tex	8	574	0.0139373	Metastasis
GSE163558-O1	Th17	35	574	0.0609756	Metastasis
GSE163558-O1	Treg	39	574	0.0679443	Metastasis
GSE163558-P1	CD8+ TEM	9	1873	0.00480513	Metastasis
GSE163558-P1	ILC	9	1873	0.00480513	Metastasis
GSE163558-P1	NK_CD16+	25	1873	0.0133476	Metastasis
GSE163558-P1	NK_CD16-	107	1873	0.0571276	Metastasis
GSE163558-P1	CD4+Naive_T	22	1873	0.0117459	Metastasis
GSE163558-P1	CD4+Tex	149	1873	0.0795515	Metastasis
GSE163558-P1	CD4+ TEM	160	1873	0.0854245	Metastasis
GSE163558-P1	CD8+Naive_T	164	1873	0.0875601	Metastasis
GSE163558-P1	T_cycling	20	1873	0.0106781	Metastasis
GSE163558-P1	CD8+cytotoxic_T	406	1873	0.216765	Metastasis
GSE163558-P1	CD8+Tex	328	1873	0.17512	Metastasis
GSE163558-P1	Th17	33	1873	0.0176188	Metastasis
GSE163558-P1	Treg	441	1873	0.235451	Metastasis
GSE163558-PT1	CD8+ TEM	0	668	0	PT
GSE163558-PT1	ILC	14	668	0.0209581	PT
GSE163558-PT1	NK_CD16+	90	668	0.134731	PT
GSE163558-PT1	NK_CD16-	49	668	0.0733533	PT
GSE163558-PT1	CD4+Naive_T	6	668	0.00898204	PT
GSE163558-PT1	CD4+Tex	39	668	0.0583832	PT
GSE163558-PT1	CD4+ TEM	51	668	0.0763473	PT
GSE163558-PT1	CD8+Naive_T	45	668	0.0673653	PT
GSE163558-PT1	T_cycling	32	668	0.0479042	PT
GSE163558-PT1	CD8+cytotoxic_T	120	668	0.179641	PT
GSE163558-PT1	CD8+Tex	74	668	0.110778	PT
GSE163558-PT1	Th17	56	668	0.0838323	PT
GSE163558-PT1	Treg	92	668	0.137725	PT
GSE163558-PT2	CD8+ TEM	26	2645	0.00982987	PT
GSE163558-PT2	ILC	2	2645	0.000756144	PT
GSE163558-PT2	NK_CD16+	65	2645	0.0245747	PT
GSE163558-PT2	NK_CD16-	573	2645	0.216635	PT
GSE163558-PT2	CD4+Naive_T	78	2645	0.0294896	PT
GSE163558-PT2	CD4+Tex	363	2645	0.13724	PT
GSE163558-PT2	CD4+ TEM	99	2645	0.0374291	PT
GSE163558-PT2	CD8+Naive_T	11	2645	0.00415879	PT
GSE163558-PT2	T_cycling	230	2645	0.0869565	PT
GSE163558-PT2	CD8+cytotoxic_T	309	2645	0.116824	PT
GSE163558-PT2	CD8+Tex	528	2645	0.199622	PT
GSE163558-PT2	Th17	87	2645	0.0328922	PT
GSE163558-PT2	Treg	274	2645	0.103592	PT
GSE163558-PT3	CD8+ TEM	2	1942	0.00102987	PT
GSE163558-PT3	ILC	16	1942	0.00823893	PT
GSE163558-PT3	NK_CD16+	3	1942	0.0015448	PT
GSE163558-PT3	NK_CD16-	9	1942	0.0046344	PT
GSE163558-PT3	CD4+Naive_T	10	1942	0.00514933	PT
GSE163558-PT3	CD4+Tex	8	1942	0.00411946	PT
GSE163558-PT3	CD4+ TEM	180	1942	0.092688	PT
GSE163558-PT3	CD8+Naive_T	1507	1942	0.776004	PT
GSE163558-PT3	T_cycling	7	1942	0.00360453	PT
GSE163558-PT3	CD8+cytotoxic_T	168	1942	0.0865088	PT
GSE163558-PT3	CD8+Tex	7	1942	0.00360453	PT
GSE163558-PT3	Th17	14	1942	0.00720906	PT
GSE163558-PT3	Treg	11	1942	0.00566426	PT
GSE183904-sample1	CD8+ TEM	377	975	0.386667	Adj_Normal
GSE183904-sample1	ILC	8	975	0.00820513	Adj_Normal
GSE183904-sample1	NK_CD16+	7	975	0.00717949	Adj_Normal
GSE183904-sample1	NK_CD16-	283	975	0.290256	Adj_Normal
GSE183904-sample1	CD4+Naive_T	13	975	0.0133333	Adj_Normal
GSE183904-sample1	CD4+Tex	8	975	0.00820513	Adj_Normal
GSE183904-sample1	CD4+ TEM	2	975	0.00205128	Adj_Normal
GSE183904-sample1	CD8+Naive_T	10	975	0.0102564	Adj_Normal
GSE183904-sample1	T_cycling	0	975	0	Adj_Normal
GSE183904-sample1	CD8+cytotoxic_T	45	975	0.0461538	Adj_Normal
GSE183904-sample1	CD8+Tex	7	975	0.00717949	Adj_Normal
GSE183904-sample1	Th17	194	975	0.198974	Adj_Normal
GSE183904-sample1	Treg	21	975	0.0215385	Adj_Normal
GSE183904-sample2	CD8+ TEM	134	1402	0.0955777	PT
GSE183904-sample2	ILC	2	1402	0.00142653	PT
GSE183904-sample2	NK_CD16+	60	1402	0.042796	PT
GSE183904-sample2	NK_CD16-	84	1402	0.0599144	PT
GSE183904-sample2	CD4+Naive_T	34	1402	0.0242511	PT
GSE183904-sample2	CD4+Tex	157	1402	0.111983	PT
GSE183904-sample2	CD4+ TEM	6	1402	0.0042796	PT
GSE183904-sample2	CD8+Naive_T	7	1402	0.00499287	PT
GSE183904-sample2	T_cycling	64	1402	0.0456491	PT
GSE183904-sample2	CD8+cytotoxic_T	162	1402	0.115549	PT
GSE183904-sample2	CD8+Tex	351	1402	0.250357	PT
GSE183904-sample2	Th17	234	1402	0.166904	PT
GSE183904-sample2	Treg	107	1402	0.0763195	PT
GSE183904-sample3	CD8+ TEM	77	617	0.124797	PT
GSE183904-sample3	ILC	1	617	0.00162075	PT
GSE183904-sample3	NK_CD16+	86	617	0.139384	PT
GSE183904-sample3	NK_CD16-	24	617	0.0388979	PT
GSE183904-sample3	CD4+Naive_T	21	617	0.0340357	PT
GSE183904-sample3	CD4+Tex	1	617	0.00162075	PT
GSE183904-sample3	CD4+ TEM	3	617	0.00486224	PT
GSE183904-sample3	CD8+Naive_T	3	617	0.00486224	PT
GSE183904-sample3	T_cycling	20	617	0.0324149	PT
GSE183904-sample3	CD8+cytotoxic_T	112	617	0.181524	PT
GSE183904-sample3	CD8+Tex	15	617	0.0243112	PT
GSE183904-sample3	Th17	216	617	0.350081	PT
GSE183904-sample3	Treg	38	617	0.0615883	PT
GSE183904-sample4	CD8+ TEM	214	688	0.311047	Adj_Normal
GSE183904-sample4	ILC	0	688	0	Adj_Normal
GSE183904-sample4	NK_CD16+	45	688	0.065407	Adj_Normal
GSE183904-sample4	NK_CD16-	51	688	0.0741279	Adj_Normal
GSE183904-sample4	CD4+Naive_T	22	688	0.0319767	Adj_Normal
GSE183904-sample4	CD4+Tex	25	688	0.0363372	Adj_Normal
GSE183904-sample4	CD4+ TEM	2	688	0.00290698	Adj_Normal
GSE183904-sample4	CD8+Naive_T	6	688	0.00872093	Adj_Normal
GSE183904-sample4	T_cycling	17	688	0.0247093	Adj_Normal
GSE183904-sample4	CD8+cytotoxic_T	83	688	0.12064	Adj_Normal
GSE183904-sample4	CD8+Tex	42	688	0.0610465	Adj_Normal
GSE183904-sample4	Th17	132	688	0.19186	Adj_Normal
GSE183904-sample4	Treg	49	688	0.0712209	Adj_Normal
GSE183904-sample5	CD8+ TEM	751	1134	0.662257	PT
GSE183904-sample5	ILC	4	1134	0.00352734	PT
GSE183904-sample5	NK_CD16+	6	1134	0.00529101	PT
GSE183904-sample5	NK_CD16-	53	1134	0.0467372	PT
GSE183904-sample5	CD4+Naive_T	10	1134	0.00881834	PT
GSE183904-sample5	CD4+Tex	35	1134	0.0308642	PT
GSE183904-sample5	CD4+ TEM	0	1134	0	PT
GSE183904-sample5	CD8+Naive_T	1	1134	0.000881834	PT
GSE183904-sample5	T_cycling	17	1134	0.0149912	PT
GSE183904-sample5	CD8+cytotoxic_T	93	1134	0.0820106	PT
GSE183904-sample5	CD8+Tex	25	1134	0.0220459	PT
GSE183904-sample5	Th17	101	1134	0.0890653	PT
GSE183904-sample5	Treg	38	1134	0.0335097	PT
GSE183904-sample6	CD8+ TEM	394	749	0.526035	Adj_Normal
GSE183904-sample6	ILC	0	749	0	Adj_Normal
GSE183904-sample6	NK_CD16+	4	749	0.00534045	Adj_Normal
GSE183904-sample6	NK_CD16-	87	749	0.116155	Adj_Normal
GSE183904-sample6	CD4+Naive_T	12	749	0.0160214	Adj_Normal
GSE183904-sample6	CD4+Tex	13	749	0.0173565	Adj_Normal
GSE183904-sample6	CD4+ TEM	3	749	0.00400534	Adj_Normal
GSE183904-sample6	CD8+Naive_T	1	749	0.00133511	Adj_Normal
GSE183904-sample6	T_cycling	8	749	0.0106809	Adj_Normal
GSE183904-sample6	CD8+cytotoxic_T	122	749	0.162884	Adj_Normal
GSE183904-sample6	CD8+Tex	18	749	0.024032	Adj_Normal
GSE183904-sample6	Th17	67	749	0.0894526	Adj_Normal
GSE183904-sample6	Treg	20	749	0.0267023	Adj_Normal
GSE183904-sample7	CD8+ TEM	187	485	0.385567	PT
GSE183904-sample7	ILC	2	485	0.00412371	PT
GSE183904-sample7	NK_CD16+	8	485	0.0164948	PT
GSE183904-sample7	NK_CD16-	73	485	0.150515	PT
GSE183904-sample7	CD4+Naive_T	13	485	0.0268041	PT
GSE183904-sample7	CD4+Tex	4	485	0.00824742	PT
GSE183904-sample7	CD4+ TEM	0	485	0	PT
GSE183904-sample7	CD8+Naive_T	1	485	0.00206186	PT
GSE183904-sample7	T_cycling	8	485	0.0164948	PT
GSE183904-sample7	CD8+cytotoxic_T	67	485	0.138144	PT
GSE183904-sample7	CD8+Tex	35	485	0.0721649	PT
GSE183904-sample7	Th17	52	485	0.107216	PT
GSE183904-sample7	Treg	35	485	0.0721649	PT
GSE183904-sample8	CD8+ TEM	985	3435	0.286754	PT
GSE183904-sample8	ILC	4	3435	0.00116448	PT
GSE183904-sample8	NK_CD16+	89	3435	0.0259098	PT
GSE183904-sample8	NK_CD16-	79	3435	0.0229985	PT
GSE183904-sample8	CD4+Naive_T	171	3435	0.0497817	PT
GSE183904-sample8	CD4+Tex	13	3435	0.00378457	PT
GSE183904-sample8	CD4+ TEM	6	3435	0.00174672	PT
GSE183904-sample8	CD8+Naive_T	1	3435	0.000291121	PT
GSE183904-sample8	T_cycling	11	3435	0.00320233	PT
GSE183904-sample8	CD8+cytotoxic_T	1359	3435	0.395633	PT
GSE183904-sample8	CD8+Tex	44	3435	0.0128093	PT
GSE183904-sample8	Th17	605	3435	0.176128	PT
GSE183904-sample8	Treg	68	3435	0.0197962	PT
GSE183904-sample9	CD8+ TEM	509	750	0.678667	Adj_Normal
GSE183904-sample9	ILC	1	750	0.00133333	Adj_Normal
GSE183904-sample9	NK_CD16+	21	750	0.028	Adj_Normal
GSE183904-sample9	NK_CD16-	45	750	0.06	Adj_Normal
GSE183904-sample9	CD4+Naive_T	10	750	0.0133333	Adj_Normal
GSE183904-sample9	CD4+Tex	3	750	0.004	Adj_Normal
GSE183904-sample9	CD4+ TEM	0	750	0	Adj_Normal
GSE183904-sample9	CD8+Naive_T	0	750	0	Adj_Normal
GSE183904-sample9	T_cycling	1	750	0.00133333	Adj_Normal
GSE183904-sample9	CD8+cytotoxic_T	47	750	0.0626667	Adj_Normal
GSE183904-sample9	CD8+Tex	5	750	0.00666667	Adj_Normal
GSE183904-sample9	Th17	101	750	0.134667	Adj_Normal
GSE183904-sample9	Treg	7	750	0.00933333	Adj_Normal
GSE183904-sample10	CD8+ TEM	403	1104	0.365036	PT
GSE183904-sample10	ILC	0	1104	0	PT
GSE183904-sample10	NK_CD16+	45	1104	0.0407609	PT
GSE183904-sample10	NK_CD16-	134	1104	0.121377	PT
GSE183904-sample10	CD4+Naive_T	21	1104	0.0190217	PT
GSE183904-sample10	CD4+Tex	32	1104	0.0289855	PT
GSE183904-sample10	CD4+ TEM	0	1104	0	PT
GSE183904-sample10	CD8+Naive_T	1	1104	0.000905797	PT
GSE183904-sample10	T_cycling	31	1104	0.0280797	PT
GSE183904-sample10	CD8+cytotoxic_T	122	1104	0.110507	PT
GSE183904-sample10	CD8+Tex	134	1104	0.121377	PT
GSE183904-sample10	Th17	116	1104	0.105072	PT
GSE183904-sample10	Treg	65	1104	0.0588768	PT
GSE183904-sample11	CD8+ TEM	56	367	0.152589	Adj_Normal
GSE183904-sample11	ILC	1	367	0.0027248	Adj_Normal
GSE183904-sample11	NK_CD16+	13	367	0.0354223	Adj_Normal
GSE183904-sample11	NK_CD16-	5	367	0.013624	Adj_Normal
GSE183904-sample11	CD4+Naive_T	3	367	0.00817439	Adj_Normal
GSE183904-sample11	CD4+Tex	6	367	0.0163488	Adj_Normal
GSE183904-sample11	CD4+ TEM	5	367	0.013624	Adj_Normal
GSE183904-sample11	CD8+Naive_T	1	367	0.0027248	Adj_Normal
GSE183904-sample11	T_cycling	4	367	0.0108992	Adj_Normal
GSE183904-sample11	CD8+cytotoxic_T	148	367	0.40327	Adj_Normal
GSE183904-sample11	CD8+Tex	4	367	0.0108992	Adj_Normal
GSE183904-sample11	Th17	105	367	0.286104	Adj_Normal
GSE183904-sample11	Treg	16	367	0.0435967	Adj_Normal
GSE183904-sample12	CD8+ TEM	18	249	0.0722892	PT
GSE183904-sample12	ILC	0	249	0	PT
GSE183904-sample12	NK_CD16+	23	249	0.0923695	PT
GSE183904-sample12	NK_CD16-	10	249	0.0401606	PT
GSE183904-sample12	CD4+Naive_T	6	249	0.0240964	PT
GSE183904-sample12	CD4+Tex	2	249	0.00803213	PT
GSE183904-sample12	CD4+ TEM	10	249	0.0401606	PT
GSE183904-sample12	CD8+Naive_T	1	249	0.00401606	PT
GSE183904-sample12	T_cycling	3	249	0.0120482	PT
GSE183904-sample12	CD8+cytotoxic_T	108	249	0.433735	PT
GSE183904-sample12	CD8+Tex	3	249	0.0120482	PT
GSE183904-sample12	Th17	61	249	0.24498	PT
GSE183904-sample12	Treg	4	249	0.0160643	PT
GSE183904-sample13	CD8+ TEM	333	1049	0.317445	PT
GSE183904-sample13	ILC	0	1049	0	PT
GSE183904-sample13	NK_CD16+	75	1049	0.0714967	PT
GSE183904-sample13	NK_CD16-	50	1049	0.0476644	PT
GSE183904-sample13	CD4+Naive_T	18	1049	0.0171592	PT
GSE183904-sample13	CD4+Tex	41	1049	0.0390848	PT
GSE183904-sample13	CD4+ TEM	0	1049	0	PT
GSE183904-sample13	CD8+Naive_T	0	1049	0	PT
GSE183904-sample13	T_cycling	13	1049	0.0123928	PT
GSE183904-sample13	CD8+cytotoxic_T	247	1049	0.235462	PT
GSE183904-sample13	CD8+Tex	139	1049	0.132507	PT
GSE183904-sample13	Th17	96	1049	0.0915157	PT
GSE183904-sample13	Treg	37	1049	0.0352717	PT
GSE183904-sample14	CD8+ TEM	887	3716	0.238698	PT
GSE183904-sample14	ILC	7	3716	0.00188375	PT
GSE183904-sample14	NK_CD16+	68	3716	0.0182992	PT
GSE183904-sample14	NK_CD16-	57	3716	0.0153391	PT
GSE183904-sample14	CD4+Naive_T	227	3716	0.0610872	PT
GSE183904-sample14	CD4+Tex	92	3716	0.0247578	PT
GSE183904-sample14	CD4+ TEM	13	3716	0.00349839	PT
GSE183904-sample14	CD8+Naive_T	16	3716	0.00430571	PT
GSE183904-sample14	T_cycling	23	3716	0.00618945	PT
GSE183904-sample14	CD8+cytotoxic_T	185	3716	0.0497847	PT
GSE183904-sample14	CD8+Tex	5	3716	0.00134553	PT
GSE183904-sample14	Th17	1896	3716	0.510226	PT
GSE183904-sample14	Treg	240	3716	0.0645856	PT
GSE183904-sample15	CD8+ TEM	552	6639	0.0831451	PT
GSE183904-sample15	ILC	6	6639	0.000903751	PT
GSE183904-sample15	NK_CD16+	213	6639	0.0320831	PT
GSE183904-sample15	NK_CD16-	845	6639	0.127278	PT
GSE183904-sample15	CD4+Naive_T	202	6639	0.0304263	PT
GSE183904-sample15	CD4+Tex	359	6639	0.0540744	PT
GSE183904-sample15	CD4+ TEM	3	6639	0.000451875	PT
GSE183904-sample15	CD8+Naive_T	1	6639	0.000150625	PT
GSE183904-sample15	T_cycling	314	6639	0.0472963	PT
GSE183904-sample15	CD8+cytotoxic_T	1377	6639	0.207411	PT
GSE183904-sample15	CD8+Tex	1885	6639	0.283928	PT
GSE183904-sample15	Th17	389	6639	0.0585932	PT
GSE183904-sample15	Treg	493	6639	0.0742582	PT
GSE183904-sample16	CD8+ TEM	29	592	0.0489865	PT
GSE183904-sample16	ILC	3	592	0.00506757	PT
GSE183904-sample16	NK_CD16+	97	592	0.163851	PT
GSE183904-sample16	NK_CD16-	61	592	0.103041	PT
GSE183904-sample16	CD4+Naive_T	6	592	0.0101351	PT
GSE183904-sample16	CD4+Tex	6	592	0.0101351	PT
GSE183904-sample16	CD4+ TEM	6	592	0.0101351	PT
GSE183904-sample16	CD8+Naive_T	0	592	0	PT
GSE183904-sample16	T_cycling	23	592	0.0388514	PT
GSE183904-sample16	CD8+cytotoxic_T	103	592	0.173986	PT
GSE183904-sample16	CD8+Tex	139	592	0.234797	PT
GSE183904-sample16	Th17	80	592	0.135135	PT
GSE183904-sample16	Treg	39	592	0.0658784	PT
GSE183904-sample17	CD8+ TEM	76	1133	0.0670786	PT
GSE183904-sample17	ILC	3	1133	0.00264784	PT
GSE183904-sample17	NK_CD16+	37	1133	0.0326567	PT
GSE183904-sample17	NK_CD16-	94	1133	0.0829656	PT
GSE183904-sample17	CD4+Naive_T	93	1133	0.082083	PT
GSE183904-sample17	CD4+Tex	9	1133	0.00794351	PT
GSE183904-sample17	CD4+ TEM	0	1133	0	PT
GSE183904-sample17	CD8+Naive_T	1	1133	0.000882613	PT
GSE183904-sample17	T_cycling	14	1133	0.0123566	PT
GSE183904-sample17	CD8+cytotoxic_T	433	1133	0.382171	PT
GSE183904-sample17	CD8+Tex	36	1133	0.0317741	PT
GSE183904-sample17	Th17	283	1133	0.249779	PT
GSE183904-sample17	Treg	54	1133	0.0476611	PT
GSE183904-sample18	CD8+ TEM	502	1493	0.336236	PT
GSE183904-sample18	ILC	2	1493	0.00133958	PT
GSE183904-sample18	NK_CD16+	22	1493	0.0147354	PT
GSE183904-sample18	NK_CD16-	112	1493	0.0750167	PT
GSE183904-sample18	CD4+Naive_T	61	1493	0.0408573	PT
GSE183904-sample18	CD4+Tex	108	1493	0.0723376	PT
GSE183904-sample18	CD4+ TEM	4	1493	0.00267917	PT
GSE183904-sample18	CD8+Naive_T	1	1493	0.000669792	PT
GSE183904-sample18	T_cycling	11	1493	0.00736772	PT
GSE183904-sample18	CD8+cytotoxic_T	153	1493	0.102478	PT
GSE183904-sample18	CD8+Tex	73	1493	0.0488948	PT
GSE183904-sample18	Th17	286	1493	0.191561	PT
GSE183904-sample18	Treg	158	1493	0.105827	PT
GSE183904-sample19	CD8+ TEM	34	253	0.134387	Metastasis
GSE183904-sample19	ILC	4	253	0.0158103	Metastasis
GSE183904-sample19	NK_CD16+	50	253	0.197628	Metastasis
GSE183904-sample19	NK_CD16-	37	253	0.146245	Metastasis
GSE183904-sample19	CD4+Naive_T	6	253	0.0237154	Metastasis
GSE183904-sample19	CD4+Tex	3	253	0.0118577	Metastasis
GSE183904-sample19	CD4+ TEM	1	253	0.00395257	Metastasis
GSE183904-sample19	CD8+Naive_T	0	253	0	Metastasis
GSE183904-sample19	T_cycling	1	253	0.00395257	Metastasis
GSE183904-sample19	CD8+cytotoxic_T	45	253	0.177866	Metastasis
GSE183904-sample19	CD8+Tex	5	253	0.0197628	Metastasis
GSE183904-sample19	Th17	64	253	0.252964	Metastasis
GSE183904-sample19	Treg	3	253	0.0118577	Metastasis
GSE183904-sample20	CD8+ TEM	305	2438	0.125103	Metastasis
GSE183904-sample20	ILC	5	2438	0.00205086	Metastasis
GSE183904-sample20	NK_CD16+	196	2438	0.0803938	Metastasis
GSE183904-sample20	NK_CD16-	140	2438	0.0574241	Metastasis
GSE183904-sample20	CD4+Naive_T	97	2438	0.0397867	Metastasis
GSE183904-sample20	CD4+Tex	10	2438	0.00410172	Metastasis
GSE183904-sample20	CD4+ TEM	23	2438	0.00943396	Metastasis
GSE183904-sample20	CD8+Naive_T	4	2438	0.00164069	Metastasis
GSE183904-sample20	T_cycling	9	2438	0.00369155	Metastasis
GSE183904-sample20	CD8+cytotoxic_T	675	2438	0.276866	Metastasis
GSE183904-sample20	CD8+Tex	17	2438	0.00697293	Metastasis
GSE183904-sample20	Th17	933	2438	0.382691	Metastasis
GSE183904-sample20	Treg	24	2438	0.00984413	Metastasis
GSE183904-sample21	CD8+ TEM	187	341	0.548387	Adj_Normal
GSE183904-sample21	ILC	0	341	0	Adj_Normal
GSE183904-sample21	NK_CD16+	0	341	0	Adj_Normal
GSE183904-sample21	NK_CD16-	13	341	0.0381232	Adj_Normal
GSE183904-sample21	CD4+Naive_T	3	341	0.00879765	Adj_Normal
GSE183904-sample21	CD4+Tex	4	341	0.0117302	Adj_Normal
GSE183904-sample21	CD4+ TEM	0	341	0	Adj_Normal
GSE183904-sample21	CD8+Naive_T	0	341	0	Adj_Normal
GSE183904-sample21	T_cycling	1	341	0.00293255	Adj_Normal
GSE183904-sample21	CD8+cytotoxic_T	21	341	0.0615836	Adj_Normal
GSE183904-sample21	CD8+Tex	9	341	0.026393	Adj_Normal
GSE183904-sample21	Th17	101	341	0.296188	Adj_Normal
GSE183904-sample21	Treg	2	341	0.0058651	Adj_Normal
GSE183904-sample22	CD8+ TEM	1	32	0.03125	PT
GSE183904-sample22	ILC	0	32	0	PT
GSE183904-sample22	NK_CD16+	1	32	0.03125	PT
GSE183904-sample22	NK_CD16-	0	32	0	PT
GSE183904-sample22	CD4+Naive_T	5	32	0.15625	PT
GSE183904-sample22	CD4+Tex	1	32	0.03125	PT
GSE183904-sample22	CD4+ TEM	2	32	0.0625	PT
GSE183904-sample22	CD8+Naive_T	0	32	0	PT
GSE183904-sample22	T_cycling	0	32	0	PT
GSE183904-sample22	CD8+cytotoxic_T	6	32	0.1875	PT
GSE183904-sample22	CD8+Tex	1	32	0.03125	PT
GSE183904-sample22	Th17	12	32	0.375	PT
GSE183904-sample22	Treg	3	32	0.09375	PT
GSE183904-sample23	CD8+ TEM	207	495	0.418182	Adj_Normal
GSE183904-sample23	ILC	0	495	0	Adj_Normal
GSE183904-sample23	NK_CD16+	22	495	0.0444444	Adj_Normal
GSE183904-sample23	NK_CD16-	93	495	0.187879	Adj_Normal
GSE183904-sample23	CD4+Naive_T	3	495	0.00606061	Adj_Normal
GSE183904-sample23	CD4+Tex	22	495	0.0444444	Adj_Normal
GSE183904-sample23	CD4+ TEM	1	495	0.0020202	Adj_Normal
GSE183904-sample23	CD8+Naive_T	0	495	0	Adj_Normal
GSE183904-sample23	T_cycling	4	495	0.00808081	Adj_Normal
GSE183904-sample23	CD8+cytotoxic_T	28	495	0.0565657	Adj_Normal
GSE183904-sample23	CD8+Tex	10	495	0.020202	Adj_Normal
GSE183904-sample23	Th17	69	495	0.139394	Adj_Normal
GSE183904-sample23	Treg	36	495	0.0727273	Adj_Normal
GSE183904-sample24	CD8+ TEM	55	690	0.0797101	PT
GSE183904-sample24	ILC	7	690	0.0101449	PT
GSE183904-sample24	NK_CD16+	33	690	0.0478261	PT
GSE183904-sample24	NK_CD16-	88	690	0.127536	PT
GSE183904-sample24	CD4+Naive_T	46	690	0.0666667	PT
GSE183904-sample24	CD4+Tex	33	690	0.0478261	PT
GSE183904-sample24	CD4+ TEM	3	690	0.00434783	PT
GSE183904-sample24	CD8+Naive_T	6	690	0.00869565	PT
GSE183904-sample24	T_cycling	16	690	0.0231884	PT
GSE183904-sample24	CD8+cytotoxic_T	78	690	0.113043	PT
GSE183904-sample24	CD8+Tex	21	690	0.0304348	PT
GSE183904-sample24	Th17	218	690	0.315942	PT
GSE183904-sample24	Treg	86	690	0.124638	PT
GSE183904-sample25	CD8+ TEM	1025	1092	0.938645	Adj_Normal
GSE183904-sample25	ILC	0	1092	0	Adj_Normal
GSE183904-sample25	NK_CD16+	42	1092	0.0384615	Adj_Normal
GSE183904-sample25	NK_CD16-	3	1092	0.00274725	Adj_Normal
GSE183904-sample25	CD4+Naive_T	0	1092	0	Adj_Normal
GSE183904-sample25	CD4+Tex	0	1092	0	Adj_Normal
GSE183904-sample25	CD4+ TEM	0	1092	0	Adj_Normal
GSE183904-sample25	CD8+Naive_T	0	1092	0	Adj_Normal
GSE183904-sample25	T_cycling	2	1092	0.0018315	Adj_Normal
GSE183904-sample25	CD8+cytotoxic_T	1	1092	0.000915751	Adj_Normal
GSE183904-sample25	CD8+Tex	0	1092	0	Adj_Normal
GSE183904-sample25	Th17	19	1092	0.0173993	Adj_Normal
GSE183904-sample25	Treg	0	1092	0	Adj_Normal
GSE183904-sample26	CD8+ TEM	471	897	0.525084	PT
GSE183904-sample26	ILC	0	897	0	PT
GSE183904-sample26	NK_CD16+	58	897	0.06466	PT
GSE183904-sample26	NK_CD16-	59	897	0.0657748	PT
GSE183904-sample26	CD4+Naive_T	20	897	0.0222965	PT
GSE183904-sample26	CD4+Tex	7	897	0.00780379	PT
GSE183904-sample26	CD4+ TEM	3	897	0.00334448	PT
GSE183904-sample26	CD8+Naive_T	0	897	0	PT
GSE183904-sample26	T_cycling	2	897	0.00222965	PT
GSE183904-sample26	CD8+cytotoxic_T	99	897	0.110368	PT
GSE183904-sample26	CD8+Tex	17	897	0.0189521	PT
GSE183904-sample26	Th17	131	897	0.146042	PT
GSE183904-sample26	Treg	30	897	0.0334448	PT
GSE183904-sample27	CD8+ TEM	70	1984	0.0352823	PT
GSE183904-sample27	ILC	12	1984	0.00604839	PT
GSE183904-sample27	NK_CD16+	133	1984	0.0670363	PT
GSE183904-sample27	NK_CD16-	38	1984	0.0191532	PT
GSE183904-sample27	CD4+Naive_T	209	1984	0.105343	PT
GSE183904-sample27	CD4+Tex	43	1984	0.0216734	PT
GSE183904-sample27	CD4+ TEM	15	1984	0.00756048	PT
GSE183904-sample27	CD8+Naive_T	1	1984	0.000504032	PT
GSE183904-sample27	T_cycling	323	1984	0.162802	PT
GSE183904-sample27	CD8+cytotoxic_T	182	1984	0.0917339	PT
GSE183904-sample27	CD8+Tex	27	1984	0.0136089	PT
GSE183904-sample27	Th17	240	1984	0.120968	PT
GSE183904-sample27	Treg	691	1984	0.348286	PT
GSE183904-sample28	CD8+ TEM	700	1358	0.515464	PT
GSE183904-sample28	ILC	2	1358	0.00147275	PT
GSE183904-sample28	NK_CD16+	45	1358	0.033137	PT
GSE183904-sample28	NK_CD16-	73	1358	0.0537555	PT
GSE183904-sample28	CD4+Naive_T	54	1358	0.0397644	PT
GSE183904-sample28	CD4+Tex	20	1358	0.0147275	PT
GSE183904-sample28	CD4+ TEM	6	1358	0.00441826	PT
GSE183904-sample28	CD8+Naive_T	3	1358	0.00220913	PT
GSE183904-sample28	T_cycling	5	1358	0.00368189	PT
GSE183904-sample28	CD8+cytotoxic_T	143	1358	0.105302	PT
GSE183904-sample28	CD8+Tex	4	1358	0.00294551	PT
GSE183904-sample28	Th17	239	1358	0.175994	PT
GSE183904-sample28	Treg	64	1358	0.0471281	PT
GSE183904-sample29	CD8+ TEM	208	671	0.309985	PT
GSE183904-sample29	ILC	0	671	0	PT
GSE183904-sample29	NK_CD16+	26	671	0.0387481	PT
GSE183904-sample29	NK_CD16-	30	671	0.0447094	PT
GSE183904-sample29	CD4+Naive_T	23	671	0.0342772	PT
GSE183904-sample29	CD4+Tex	6	671	0.00894188	PT
GSE183904-sample29	CD4+ TEM	0	671	0	PT
GSE183904-sample29	CD8+Naive_T	1	671	0.00149031	PT
GSE183904-sample29	T_cycling	5	671	0.00745156	PT
GSE183904-sample29	CD8+cytotoxic_T	84	671	0.125186	PT
GSE183904-sample29	CD8+Tex	37	671	0.0551416	PT
GSE183904-sample29	Th17	163	671	0.242921	PT
GSE183904-sample29	Treg	88	671	0.131148	PT
GSE183904-sample30	CD8+ TEM	330	1317	0.250569	PT
GSE183904-sample30	ILC	9	1317	0.00683371	PT
GSE183904-sample30	NK_CD16+	40	1317	0.0303721	PT
GSE183904-sample30	NK_CD16-	162	1317	0.123007	PT
GSE183904-sample30	CD4+Naive_T	155	1317	0.117692	PT
GSE183904-sample30	CD4+Tex	53	1317	0.040243	PT
GSE183904-sample30	CD4+ TEM	4	1317	0.00303721	PT
GSE183904-sample30	CD8+Naive_T	3	1317	0.0022779	PT
GSE183904-sample30	T_cycling	10	1317	0.00759301	PT
GSE183904-sample30	CD8+cytotoxic_T	69	1317	0.0523918	PT
GSE183904-sample30	CD8+Tex	11	1317	0.00835232	PT
GSE183904-sample30	Th17	363	1317	0.275626	PT
GSE183904-sample30	Treg	108	1317	0.0820046	PT
GSE183904-sample31	CD8+ TEM	78	410	0.190244	Adj_Normal
GSE183904-sample31	ILC	0	410	0	Adj_Normal
GSE183904-sample31	NK_CD16+	39	410	0.095122	Adj_Normal
GSE183904-sample31	NK_CD16-	111	410	0.270732	Adj_Normal
GSE183904-sample31	CD4+Naive_T	12	410	0.0292683	Adj_Normal
GSE183904-sample31	CD4+Tex	0	410	0	Adj_Normal
GSE183904-sample31	CD4+ TEM	2	410	0.00487805	Adj_Normal
GSE183904-sample31	CD8+Naive_T	2	410	0.00487805	Adj_Normal
GSE183904-sample31	T_cycling	9	410	0.0219512	Adj_Normal
GSE183904-sample31	CD8+cytotoxic_T	12	410	0.0292683	Adj_Normal
GSE183904-sample31	CD8+Tex	2	410	0.00487805	Adj_Normal
GSE183904-sample31	Th17	114	410	0.278049	Adj_Normal
GSE183904-sample31	Treg	29	410	0.0707317	Adj_Normal
GSE183904-sample32	CD8+ TEM	44	580	0.0758621	PT
GSE183904-sample32	ILC	1	580	0.00172414	PT
GSE183904-sample32	NK_CD16+	42	580	0.0724138	PT
GSE183904-sample32	NK_CD16-	44	580	0.0758621	PT
GSE183904-sample32	CD4+Naive_T	79	580	0.136207	PT
GSE183904-sample32	CD4+Tex	75	580	0.12931	PT
GSE183904-sample32	CD4+ TEM	1	580	0.00172414	PT
GSE183904-sample32	CD8+Naive_T	1	580	0.00172414	PT
GSE183904-sample32	T_cycling	14	580	0.0241379	PT
GSE183904-sample32	CD8+cytotoxic_T	54	580	0.0931034	PT
GSE183904-sample32	CD8+Tex	30	580	0.0517241	PT
GSE183904-sample32	Th17	140	580	0.241379	PT
GSE183904-sample32	Treg	55	580	0.0948276	PT
GSE183904-sample33	CD8+ TEM	125	1992	0.062751	PT
GSE183904-sample33	ILC	0	1992	0	PT
GSE183904-sample33	NK_CD16+	348	1992	0.174699	PT
GSE183904-sample33	NK_CD16-	40	1992	0.0200803	PT
GSE183904-sample33	CD4+Naive_T	127	1992	0.063755	PT
GSE183904-sample33	CD4+Tex	112	1992	0.0562249	PT
GSE183904-sample33	CD4+ TEM	1	1992	0.000502008	PT
GSE183904-sample33	CD8+Naive_T	0	1992	0	PT
GSE183904-sample33	T_cycling	59	1992	0.0296185	PT
GSE183904-sample33	CD8+cytotoxic_T	536	1992	0.269076	PT
GSE183904-sample33	CD8+Tex	97	1992	0.0486948	PT
GSE183904-sample33	Th17	232	1992	0.116466	PT
GSE183904-sample33	Treg	315	1992	0.158133	PT
GSE183904-sample34	CD8+ TEM	203	6086	0.0333552	PT
GSE183904-sample34	ILC	26	6086	0.0042721	PT
GSE183904-sample34	NK_CD16+	348	6086	0.0571804	PT
GSE183904-sample34	NK_CD16-	242	6086	0.0397634	PT
GSE183904-sample34	CD4+Naive_T	547	6086	0.0898784	PT
GSE183904-sample34	CD4+Tex	317	6086	0.0520868	PT
GSE183904-sample34	CD4+ TEM	7	6086	0.00115018	PT
GSE183904-sample34	CD8+Naive_T	3	6086	0.000492935	PT
GSE183904-sample34	T_cycling	240	6086	0.0394348	PT
GSE183904-sample34	CD8+cytotoxic_T	1086	6086	0.178442	PT
GSE183904-sample34	CD8+Tex	610	6086	0.10023	PT
GSE183904-sample34	Th17	1099	6086	0.180578	PT
GSE183904-sample34	Treg	1358	6086	0.223135	PT
GSE183904-sample35	CD8+ TEM	161	517	0.311412	Adj_Normal
GSE183904-sample35	ILC	0	517	0	Adj_Normal
GSE183904-sample35	NK_CD16+	9	517	0.0174081	Adj_Normal
GSE183904-sample35	NK_CD16-	36	517	0.0696325	Adj_Normal
GSE183904-sample35	CD4+Naive_T	40	517	0.0773694	Adj_Normal
GSE183904-sample35	CD4+Tex	54	517	0.104449	Adj_Normal
GSE183904-sample35	CD4+ TEM	9	517	0.0174081	Adj_Normal
GSE183904-sample35	CD8+Naive_T	2	517	0.00386847	Adj_Normal
GSE183904-sample35	T_cycling	13	517	0.0251451	Adj_Normal
GSE183904-sample35	CD8+cytotoxic_T	58	517	0.112186	Adj_Normal
GSE183904-sample35	CD8+Tex	0	517	0	Adj_Normal
GSE183904-sample35	Th17	76	517	0.147002	Adj_Normal
GSE183904-sample35	Treg	59	517	0.11412	Adj_Normal
GSE183904-sample36	CD8+ TEM	71	1492	0.0475871	PT
GSE183904-sample36	ILC	2	1492	0.00134048	PT
GSE183904-sample36	NK_CD16+	114	1492	0.0764075	PT
GSE183904-sample36	NK_CD16-	118	1492	0.0790885	PT
GSE183904-sample36	CD4+Naive_T	45	1492	0.0301609	PT
GSE183904-sample36	CD4+Tex	45	1492	0.0301609	PT
GSE183904-sample36	CD4+ TEM	60	1492	0.0402145	PT
GSE183904-sample36	CD8+Naive_T	32	1492	0.0214477	PT
GSE183904-sample36	T_cycling	4	1492	0.00268097	PT
GSE183904-sample36	CD8+cytotoxic_T	787	1492	0.52748	PT
GSE183904-sample36	CD8+Tex	25	1492	0.016756	PT
GSE183904-sample36	Th17	125	1492	0.0837802	PT
GSE183904-sample36	Treg	64	1492	0.0428954	PT
GSE183904-sample38	CD8+ TEM	37	423	0.0874704	Metastasis
GSE183904-sample38	ILC	1	423	0.00236407	Metastasis
GSE183904-sample38	NK_CD16+	28	423	0.0661939	Metastasis
GSE183904-sample38	NK_CD16-	28	423	0.0661939	Metastasis
GSE183904-sample38	CD4+Naive_T	13	423	0.0307329	Metastasis
GSE183904-sample38	CD4+Tex	6	423	0.0141844	Metastasis
GSE183904-sample38	CD4+ TEM	29	423	0.0685579	Metastasis
GSE183904-sample38	CD8+Naive_T	4	423	0.00945626	Metastasis
GSE183904-sample38	T_cycling	8	423	0.0189125	Metastasis
GSE183904-sample38	CD8+cytotoxic_T	187	423	0.44208	Metastasis
GSE183904-sample38	CD8+Tex	8	423	0.0189125	Metastasis
GSE183904-sample38	Th17	67	423	0.158392	Metastasis
GSE183904-sample38	Treg	7	423	0.0165485	Metastasis
GSE183904-sample39	CD8+ TEM	44	809	0.0543881	PT
GSE183904-sample39	ILC	3	809	0.00370828	PT
GSE183904-sample39	NK_CD16+	41	809	0.0506799	PT
GSE183904-sample39	NK_CD16-	440	809	0.543881	PT
GSE183904-sample39	CD4+Naive_T	38	809	0.0469716	PT
GSE183904-sample39	CD4+Tex	5	809	0.00618047	PT
GSE183904-sample39	CD4+ TEM	0	809	0	PT
GSE183904-sample39	CD8+Naive_T	0	809	0	PT
GSE183904-sample39	T_cycling	51	809	0.0630408	PT
GSE183904-sample39	CD8+cytotoxic_T	30	809	0.0370828	PT
GSE183904-sample39	CD8+Tex	5	809	0.00618047	PT
GSE183904-sample39	Th17	63	809	0.0778739	PT
GSE183904-sample39	Treg	89	809	0.110012	PT
GSE183904-sample40	CD8+ TEM	29	1214	0.023888	PT
GSE183904-sample40	ILC	11	1214	0.00906096	PT
GSE183904-sample40	NK_CD16+	128	1214	0.105437	PT
GSE183904-sample40	NK_CD16-	136	1214	0.112026	PT
GSE183904-sample40	CD4+Naive_T	74	1214	0.0609555	PT
GSE183904-sample40	CD4+Tex	56	1214	0.0461285	PT
GSE183904-sample40	CD4+ TEM	29	1214	0.023888	PT
GSE183904-sample40	CD8+Naive_T	13	1214	0.0107084	PT
GSE183904-sample40	T_cycling	30	1214	0.0247117	PT
GSE183904-sample40	CD8+cytotoxic_T	207	1214	0.170511	PT
GSE183904-sample40	CD8+Tex	64	1214	0.0527183	PT
GSE183904-sample40	Th17	203	1214	0.167216	PT
GSE183904-sample40	Treg	234	1214	0.192751	PT
GSE234129-MDA_Pt1-Ad	CD8+ TEM	15	67	0.223881	Adj_Normal
GSE234129-MDA_Pt1-Ad	ILC	0	67	0	Adj_Normal
GSE234129-MDA_Pt1-Ad	NK_CD16+	7	67	0.104478	Adj_Normal
GSE234129-MDA_Pt1-Ad	NK_CD16-	9	67	0.134328	Adj_Normal
GSE234129-MDA_Pt1-Ad	CD4+Naive_T	2	67	0.0298507	Adj_Normal
GSE234129-MDA_Pt1-Ad	CD4+Tex	0	67	0	Adj_Normal
GSE234129-MDA_Pt1-Ad	CD4+ TEM	4	67	0.0597015	Adj_Normal
GSE234129-MDA_Pt1-Ad	CD8+Naive_T	0	67	0	Adj_Normal
GSE234129-MDA_Pt1-Ad	T_cycling	0	67	0	Adj_Normal
GSE234129-MDA_Pt1-Ad	CD8+cytotoxic_T	13	67	0.19403	Adj_Normal
GSE234129-MDA_Pt1-Ad	CD8+Tex	2	67	0.0298507	Adj_Normal
GSE234129-MDA_Pt1-Ad	Th17	9	67	0.134328	Adj_Normal
GSE234129-MDA_Pt1-Ad	Treg	6	67	0.0895522	Adj_Normal
GSE234129-MDA_Pt1-Ca	CD8+ TEM	1	237	0.00421941	PT
GSE234129-MDA_Pt1-Ca	ILC	0	237	0	PT
GSE234129-MDA_Pt1-Ca	NK_CD16+	25	237	0.105485	PT
GSE234129-MDA_Pt1-Ca	NK_CD16-	11	237	0.0464135	PT
GSE234129-MDA_Pt1-Ca	CD4+Naive_T	10	237	0.0421941	PT
GSE234129-MDA_Pt1-Ca	CD4+Tex	9	237	0.0379747	PT
GSE234129-MDA_Pt1-Ca	CD4+ TEM	5	237	0.021097	PT
GSE234129-MDA_Pt1-Ca	CD8+Naive_T	0	237	0	PT
GSE234129-MDA_Pt1-Ca	T_cycling	16	237	0.0675105	PT
GSE234129-MDA_Pt1-Ca	CD8+cytotoxic_T	23	237	0.0970464	PT
GSE234129-MDA_Pt1-Ca	CD8+Tex	16	237	0.0675105	PT
GSE234129-MDA_Pt1-Ca	Th17	42	237	0.177215	PT
GSE234129-MDA_Pt1-Ca	Treg	79	237	0.333333	PT
GSE234129-MDA_Pt2-As	CD8+ TEM	1	1014	0.000986193	Metastasis
GSE234129-MDA_Pt2-As	ILC	1	1014	0.000986193	Metastasis
GSE234129-MDA_Pt2-As	NK_CD16+	33	1014	0.0325444	Metastasis
GSE234129-MDA_Pt2-As	NK_CD16-	158	1014	0.155819	Metastasis
GSE234129-MDA_Pt2-As	CD4+Naive_T	238	1014	0.234714	Metastasis
GSE234129-MDA_Pt2-As	CD4+Tex	3	1014	0.00295858	Metastasis
GSE234129-MDA_Pt2-As	CD4+ TEM	8	1014	0.00788955	Metastasis
GSE234129-MDA_Pt2-As	CD8+Naive_T	0	1014	0	Metastasis
GSE234129-MDA_Pt2-As	T_cycling	8	1014	0.00788955	Metastasis
GSE234129-MDA_Pt2-As	CD8+cytotoxic_T	502	1014	0.495069	Metastasis
GSE234129-MDA_Pt2-As	CD8+Tex	4	1014	0.00394477	Metastasis
GSE234129-MDA_Pt2-As	Th17	21	1014	0.0207101	Metastasis
GSE234129-MDA_Pt2-As	Treg	37	1014	0.0364892	Metastasis
GSE234129-MDA_Pt2-Ca	CD8+ TEM	96	426	0.225352	PT
GSE234129-MDA_Pt2-Ca	ILC	0	426	0	PT
GSE234129-MDA_Pt2-Ca	NK_CD16+	43	426	0.100939	PT
GSE234129-MDA_Pt2-Ca	NK_CD16-	33	426	0.0774648	PT
GSE234129-MDA_Pt2-Ca	CD4+Naive_T	42	426	0.0985915	PT
GSE234129-MDA_Pt2-Ca	CD4+Tex	30	426	0.0704225	PT
GSE234129-MDA_Pt2-Ca	CD4+ TEM	8	426	0.0187793	PT
GSE234129-MDA_Pt2-Ca	CD8+Naive_T	2	426	0.00469484	PT
GSE234129-MDA_Pt2-Ca	T_cycling	9	426	0.0211268	PT
GSE234129-MDA_Pt2-Ca	CD8+cytotoxic_T	78	426	0.183099	PT
GSE234129-MDA_Pt2-Ca	CD8+Tex	9	426	0.0211268	PT
GSE234129-MDA_Pt2-Ca	Th17	47	426	0.110329	PT
GSE234129-MDA_Pt2-Ca	Treg	29	426	0.0680751	PT
GSE234129-MDA_Pt3-As	CD8+ TEM	0	1677	0	Metastasis
GSE234129-MDA_Pt3-As	ILC	0	1677	0	Metastasis
GSE234129-MDA_Pt3-As	NK_CD16+	130	1677	0.0775194	Metastasis
GSE234129-MDA_Pt3-As	NK_CD16-	155	1677	0.092427	Metastasis
GSE234129-MDA_Pt3-As	CD4+Naive_T	447	1677	0.266547	Metastasis
GSE234129-MDA_Pt3-As	CD4+Tex	10	1677	0.00596303	Metastasis
GSE234129-MDA_Pt3-As	CD4+ TEM	8	1677	0.00477042	Metastasis
GSE234129-MDA_Pt3-As	CD8+Naive_T	0	1677	0	Metastasis
GSE234129-MDA_Pt3-As	T_cycling	17	1677	0.0101371	Metastasis
GSE234129-MDA_Pt3-As	CD8+cytotoxic_T	739	1677	0.440668	Metastasis
GSE234129-MDA_Pt3-As	CD8+Tex	1	1677	0.000596303	Metastasis
GSE234129-MDA_Pt3-As	Th17	15	1677	0.00894454	Metastasis
GSE234129-MDA_Pt3-As	Treg	155	1677	0.092427	Metastasis
GSE234129-MDA_Pt3-Ca	CD8+ TEM	20	618	0.0323625	PT
GSE234129-MDA_Pt3-Ca	ILC	0	618	0	PT
GSE234129-MDA_Pt3-Ca	NK_CD16+	76	618	0.122977	PT
GSE234129-MDA_Pt3-Ca	NK_CD16-	44	618	0.0711974	PT
GSE234129-MDA_Pt3-Ca	CD4+Naive_T	71	618	0.114887	PT
GSE234129-MDA_Pt3-Ca	CD4+Tex	29	618	0.0469256	PT
GSE234129-MDA_Pt3-Ca	CD4+ TEM	16	618	0.02589	PT
GSE234129-MDA_Pt3-Ca	CD8+Naive_T	8	618	0.012945	PT
GSE234129-MDA_Pt3-Ca	T_cycling	17	618	0.0275081	PT
GSE234129-MDA_Pt3-Ca	CD8+cytotoxic_T	162	618	0.262136	PT
GSE234129-MDA_Pt3-Ca	CD8+Tex	46	618	0.0744337	PT
GSE234129-MDA_Pt3-Ca	Th17	58	618	0.0938511	PT
GSE234129-MDA_Pt3-Ca	Treg	71	618	0.114887	PT
GSE234129-MDA_Pt4-As	CD8+ TEM	1	303	0.00330033	Metastasis
GSE234129-MDA_Pt4-As	ILC	0	303	0	Metastasis
GSE234129-MDA_Pt4-As	NK_CD16+	22	303	0.0726073	Metastasis
GSE234129-MDA_Pt4-As	NK_CD16-	10	303	0.0330033	Metastasis
GSE234129-MDA_Pt4-As	CD4+Naive_T	143	303	0.471947	Metastasis
GSE234129-MDA_Pt4-As	CD4+Tex	1	303	0.00330033	Metastasis
GSE234129-MDA_Pt4-As	CD4+ TEM	6	303	0.019802	Metastasis
GSE234129-MDA_Pt4-As	CD8+Naive_T	0	303	0	Metastasis
GSE234129-MDA_Pt4-As	T_cycling	1	303	0.00330033	Metastasis
GSE234129-MDA_Pt4-As	CD8+cytotoxic_T	97	303	0.320132	Metastasis
GSE234129-MDA_Pt4-As	CD8+Tex	5	303	0.0165017	Metastasis
GSE234129-MDA_Pt4-As	Th17	3	303	0.00990099	Metastasis
GSE234129-MDA_Pt4-As	Treg	14	303	0.0462046	Metastasis
GSE234129-MDA_Pt4-Ca	CD8+ TEM	28	208	0.134615	PT
GSE234129-MDA_Pt4-Ca	ILC	0	208	0	PT
GSE234129-MDA_Pt4-Ca	NK_CD16+	33	208	0.158654	PT
GSE234129-MDA_Pt4-Ca	NK_CD16-	15	208	0.0721154	PT
GSE234129-MDA_Pt4-Ca	CD4+Naive_T	11	208	0.0528846	PT
GSE234129-MDA_Pt4-Ca	CD4+Tex	5	208	0.0240385	PT
GSE234129-MDA_Pt4-Ca	CD4+ TEM	2	208	0.00961538	PT
GSE234129-MDA_Pt4-Ca	CD8+Naive_T	0	208	0	PT
GSE234129-MDA_Pt4-Ca	T_cycling	8	208	0.0384615	PT
GSE234129-MDA_Pt4-Ca	CD8+cytotoxic_T	52	208	0.25	PT
GSE234129-MDA_Pt4-Ca	CD8+Tex	18	208	0.0865385	PT
GSE234129-MDA_Pt4-Ca	Th17	17	208	0.0817308	PT
GSE234129-MDA_Pt4-Ca	Treg	19	208	0.0913462	PT
GSE234129-MDA_Pt5-Ad	CD8+ TEM	30	260	0.115385	Adj_Normal
GSE234129-MDA_Pt5-Ad	ILC	0	260	0	Adj_Normal
GSE234129-MDA_Pt5-Ad	NK_CD16+	20	260	0.0769231	Adj_Normal
GSE234129-MDA_Pt5-Ad	NK_CD16-	35	260	0.134615	Adj_Normal
GSE234129-MDA_Pt5-Ad	CD4+Naive_T	18	260	0.0692308	Adj_Normal
GSE234129-MDA_Pt5-Ad	CD4+Tex	8	260	0.0307692	Adj_Normal
GSE234129-MDA_Pt5-Ad	CD4+ TEM	9	260	0.0346154	Adj_Normal
GSE234129-MDA_Pt5-Ad	CD8+Naive_T	2	260	0.00769231	Adj_Normal
GSE234129-MDA_Pt5-Ad	T_cycling	6	260	0.0230769	Adj_Normal
GSE234129-MDA_Pt5-Ad	CD8+cytotoxic_T	23	260	0.0884615	Adj_Normal
GSE234129-MDA_Pt5-Ad	CD8+Tex	11	260	0.0423077	Adj_Normal
GSE234129-MDA_Pt5-Ad	Th17	75	260	0.288462	Adj_Normal
GSE234129-MDA_Pt5-Ad	Treg	23	260	0.0884615	Adj_Normal
GSE234129-MDA_Pt5-As	CD8+ TEM	0	1509	0	Metastasis
GSE234129-MDA_Pt5-As	ILC	0	1509	0	Metastasis
GSE234129-MDA_Pt5-As	NK_CD16+	41	1509	0.0271703	Metastasis
GSE234129-MDA_Pt5-As	NK_CD16-	131	1509	0.0868125	Metastasis
GSE234129-MDA_Pt5-As	CD4+Naive_T	666	1509	0.441352	Metastasis
GSE234129-MDA_Pt5-As	CD4+Tex	4	1509	0.00265076	Metastasis
GSE234129-MDA_Pt5-As	CD4+ TEM	11	1509	0.0072896	Metastasis
GSE234129-MDA_Pt5-As	CD8+Naive_T	1	1509	0.000662691	Metastasis
GSE234129-MDA_Pt5-As	T_cycling	23	1509	0.0152419	Metastasis
GSE234129-MDA_Pt5-As	CD8+cytotoxic_T	553	1509	0.366468	Metastasis
GSE234129-MDA_Pt5-As	CD8+Tex	7	1509	0.00463883	Metastasis
GSE234129-MDA_Pt5-As	Th17	39	1509	0.0258449	Metastasis
GSE234129-MDA_Pt5-As	Treg	33	1509	0.0218688	Metastasis
GSE234129-MDA_Pt5-Ca	CD8+ TEM	65	253	0.256917	PT
GSE234129-MDA_Pt5-Ca	ILC	0	253	0	PT
GSE234129-MDA_Pt5-Ca	NK_CD16+	13	253	0.0513834	PT
GSE234129-MDA_Pt5-Ca	NK_CD16-	27	253	0.106719	PT
GSE234129-MDA_Pt5-Ca	CD4+Naive_T	14	253	0.055336	PT
GSE234129-MDA_Pt5-Ca	CD4+Tex	26	253	0.102767	PT
GSE234129-MDA_Pt5-Ca	CD4+ TEM	6	253	0.0237154	PT
GSE234129-MDA_Pt5-Ca	CD8+Naive_T	1	253	0.00395257	PT
GSE234129-MDA_Pt5-Ca	T_cycling	8	253	0.0316206	PT
GSE234129-MDA_Pt5-Ca	CD8+cytotoxic_T	26	253	0.102767	PT
GSE234129-MDA_Pt5-Ca	CD8+Tex	4	253	0.0158103	PT
GSE234129-MDA_Pt5-Ca	Th17	44	253	0.173913	PT
GSE234129-MDA_Pt5-Ca	Treg	19	253	0.0750988	PT
GSE234129-MDA_Pt5-Ov	CD8+ TEM	6	902	0.00665188	Metastasis
GSE234129-MDA_Pt5-Ov	ILC	0	902	0	Metastasis
GSE234129-MDA_Pt5-Ov	NK_CD16+	642	902	0.711752	Metastasis
GSE234129-MDA_Pt5-Ov	NK_CD16-	35	902	0.0388027	Metastasis
GSE234129-MDA_Pt5-Ov	CD4+Naive_T	34	902	0.037694	Metastasis
GSE234129-MDA_Pt5-Ov	CD4+Tex	2	902	0.00221729	Metastasis
GSE234129-MDA_Pt5-Ov	CD4+ TEM	4	902	0.00443459	Metastasis
GSE234129-MDA_Pt5-Ov	CD8+Naive_T	1	902	0.00110865	Metastasis
GSE234129-MDA_Pt5-Ov	T_cycling	8	902	0.00886918	Metastasis
GSE234129-MDA_Pt5-Ov	CD8+cytotoxic_T	112	902	0.124169	Metastasis
GSE234129-MDA_Pt5-Ov	CD8+Tex	10	902	0.0110865	Metastasis
GSE234129-MDA_Pt5-Ov	Th17	40	902	0.0443459	Metastasis
GSE234129-MDA_Pt5-Ov	Treg	8	902	0.00886918	Metastasis
GSE234129-MDA_Pt9-Ad	CD8+ TEM	13	158	0.0822785	Adj_Normal
GSE234129-MDA_Pt9-Ad	ILC	0	158	0	Adj_Normal
GSE234129-MDA_Pt9-Ad	NK_CD16+	7	158	0.0443038	Adj_Normal
GSE234129-MDA_Pt9-Ad	NK_CD16-	17	158	0.107595	Adj_Normal
GSE234129-MDA_Pt9-Ad	CD4+Naive_T	22	158	0.139241	Adj_Normal
GSE234129-MDA_Pt9-Ad	CD4+Tex	42	158	0.265823	Adj_Normal
GSE234129-MDA_Pt9-Ad	CD4+ TEM	0	158	0	Adj_Normal
GSE234129-MDA_Pt9-Ad	CD8+Naive_T	0	158	0	Adj_Normal
GSE234129-MDA_Pt9-Ad	T_cycling	5	158	0.0316456	Adj_Normal
GSE234129-MDA_Pt9-Ad	CD8+cytotoxic_T	24	158	0.151899	Adj_Normal
GSE234129-MDA_Pt9-Ad	CD8+Tex	4	158	0.0253165	Adj_Normal
GSE234129-MDA_Pt9-Ad	Th17	17	158	0.107595	Adj_Normal
GSE234129-MDA_Pt9-Ad	Treg	7	158	0.0443038	Adj_Normal
GSE234129-MDA_Pt9-Ca	CD8+ TEM	60	1156	0.0519031	PT
GSE234129-MDA_Pt9-Ca	ILC	0	1156	0	PT
GSE234129-MDA_Pt9-Ca	NK_CD16+	78	1156	0.067474	PT
GSE234129-MDA_Pt9-Ca	NK_CD16-	84	1156	0.0726644	PT
GSE234129-MDA_Pt9-Ca	CD4+Naive_T	122	1156	0.105536	PT
GSE234129-MDA_Pt9-Ca	CD4+Tex	99	1156	0.0856401	PT
GSE234129-MDA_Pt9-Ca	CD4+ TEM	1	1156	0.000865052	PT
GSE234129-MDA_Pt9-Ca	CD8+Naive_T	2	1156	0.0017301	PT
GSE234129-MDA_Pt9-Ca	T_cycling	29	1156	0.0250865	PT
GSE234129-MDA_Pt9-Ca	CD8+cytotoxic_T	195	1156	0.168685	PT
GSE234129-MDA_Pt9-Ca	CD8+Tex	101	1156	0.0873702	PT
GSE234129-MDA_Pt9-Ca	Th17	207	1156	0.179066	PT
GSE234129-MDA_Pt9-Ca	Treg	178	1156	0.153979	PT
GSE234129-MDA_Pt9-Li	CD8+ TEM	22	824	0.026699	Metastasis
GSE234129-MDA_Pt9-Li	ILC	0	824	0	Metastasis
GSE234129-MDA_Pt9-Li	NK_CD16+	101	824	0.122573	Metastasis
GSE234129-MDA_Pt9-Li	NK_CD16-	85	824	0.103155	Metastasis
GSE234129-MDA_Pt9-Li	CD4+Naive_T	57	824	0.0691748	Metastasis
GSE234129-MDA_Pt9-Li	CD4+Tex	50	824	0.0606796	Metastasis
GSE234129-MDA_Pt9-Li	CD4+ TEM	6	824	0.00728155	Metastasis
GSE234129-MDA_Pt9-Li	CD8+Naive_T	0	824	0	Metastasis
GSE234129-MDA_Pt9-Li	T_cycling	25	824	0.0303398	Metastasis
GSE234129-MDA_Pt9-Li	CD8+cytotoxic_T	220	824	0.26699	Metastasis
GSE234129-MDA_Pt9-Li	CD8+Tex	49	824	0.059466	Metastasis
GSE234129-MDA_Pt9-Li	Th17	159	824	0.192961	Metastasis
GSE234129-MDA_Pt9-Li	Treg	50	824	0.0606796	Metastasis

## Sheet: SupTable6
SupTable6 KEGG pathway enrichment analysis of differentially expressed genes between tissue types (primary tumor vs. adjacent tissue; metastasis vs. primary tumor) for each NK/T cell subset.
category	subcategory	ID	Description	GeneRatio	BgRatio	pvalue	p.adjust	qvalue	geneID	Count	cluster	type	Sig
Genetic Information Processing	Translation	hsa03010	Ribosome	10/18	172/8546	3.19718e-13	1.08704e-11	1.00964e-11	6157/6171/6192/6133/6204/6224/6205/6154/6125/9349	10	CD4+ TEM	meta_pt	Up
Human Diseases	Infectious disease: viral	hsa05171	Coronavirus disease - COVID-19	10/18	238/8546	8.373e-12	1.42341e-10	1.32205e-10	6157/6171/6192/6133/6204/6224/6205/6154/6125/9349	10	CD4+ TEM	meta_pt	Up
Cellular Processes	Cell growth and death	hsa04210	Apoptosis	11/194	137/8546	0.000272243	0.026315	0.0215	596/472/5605/1647/1521/839/2021/5601/1522/3265/843	11	CD4+Naive_T	meta_pt	Up
Organismal Systems	Immune system	hsa04670	Leukocyte transendothelial migration	10/194	116/8546	0.000291468	0.026315	0.0215	2771/10627/5578/7294/3688/5336/6494/87/10451/9475	10	CD4+Naive_T	meta_pt	Up
Organismal Systems	Immune system	hsa04660	T cell receptor signaling pathway	10/194	122/8546	0.000437843	0.026315	0.0215	917/8440/5605/10892/5777/55844/10451/926/5601/3265	10	CD4+Naive_T	meta_pt	Up
Cellular Processes	Cellular community - eukaryotes	hsa04510	Focal adhesion	13/194	203/8546	0.000703949	0.032499	0.0265524	596/896/10627/5578/3688/5728/3655/87/7423/10451/9475/5601/3265	13	CD4+Naive_T	meta_pt	Up
Human Diseases	Infectious disease: viral	hsa05171	Coronavirus disease - COVID-19	14/194	238/8546	0.00101969	0.0403505	0.0329673	6144/6187/6171/6235/6204/6157/9349/6224/6173/5578/5336/3455/5601/4938	14	CD4+Naive_T	meta_pt	Up
Environmental Information Processing	Signal transduction	hsa04010	MAPK signaling pathway	13/59	300/8546	8.98187e-08	7.62336e-06	5.78743e-06	3310/4791/1846/1326/3315/2353/3164/1844/5971/3303/1843/3725/3304	13	CD4+Naive_T	meta_pt	Down
Human Diseases	Infectious disease: bacterial	hsa05134	Legionellosis	7/59	56/8546	9.24044e-08	7.62336e-06	5.78743e-06	2920/3310/4791/1937/3303/4792/3304	7	CD4+Naive_T	meta_pt	Down
Environmental Information Processing	Signal transduction	hsa04668	TNF signaling pathway	8/59	119/8546	1.36774e-06	7.52256e-05	5.7109e-05	2920/6364/1326/2353/330/4792/7128/3725	8	CD4+Naive_T	meta_pt	Down
Organismal Systems	Immune system	hsa04657	IL-17 signaling pathway	7/59	95/8546	3.57386e-06	0.00014559	0.000110528	2920/9618/6364/2353/4792/7128/3725	7	CD4+Naive_T	meta_pt	Down
Human Diseases	Infectious disease: viral	hsa05162	Measles	8/59	139/8546	4.41181e-06	0.00014559	0.000110528	4793/3310/2353/3303/4792/7128/3725/3304	8	CD4+Naive_T	meta_pt	Down
Environmental Information Processing	Signal transduction	hsa04064	NF-kappa B signaling pathway	7/59	105/8546	6.97791e-06	0.000191892	0.000145679	2920/6351/4791/330/5971/4792/7128	7	CD4+Naive_T	meta_pt	Down
Human Diseases	Cardiovascular disease	hsa05417	Lipid and atherosclerosis	8/59	216/8546	0.000106975	0.00233971	0.00177624	2920/3310/6648/2353/3303/4792/3725/3304	8	CD4+Naive_T	meta_pt	Down
Human Diseases	Infectious disease: parasitic	hsa05145	Toxoplasmosis	6/59	112/8546	0.000113441	0.00233971	0.00177624	4793/3310/330/3303/4792/3304	6	CD4+Naive_T	meta_pt	Down
Human Diseases	Infectious disease: viral	hsa05166	Human T-cell leukemia virus 1 infection	8/59	224/8546	0.000137746	0.00252535	0.00191717	4791/1958/2353/1026/5971/4792/3725/7538	8	CD4+Naive_T	meta_pt	Down
Human Diseases	Cancer: overview	hsa05235	PD-L1 expression and PD-1 checkpoint pathway in cancer	5/59	90/8546	0.000370521	0.00560777	0.00425725	4793/10538/2353/4792/3725	5	CD4+Naive_T	meta_pt	Down
Organismal Systems	Immune system	hsa04662	B cell receptor signaling pathway	5/59	91/8546	0.000390008	0.00560777	0.00425725	4793/2353/8519/4792/3725	5	CD4+Naive_T	meta_pt	Down
Human Diseases	Cancer: specific types	hsa05222	Small cell lung cancer	5/59	93/8546	0.000431299	0.00560777	0.00425725	9618/1164/1026/330/4792	5	CD4+Naive_T	meta_pt	Down
Human Diseases	Infectious disease: viral	hsa05169	Epstein-Barr virus infection	7/59	204/8546	0.000474534	0.00560777	0.00425725	4793/4791/1026/5971/4792/7128/3725	7	CD4+Naive_T	meta_pt	Down
Human Diseases	Immune disease	hsa05323	Rheumatoid arthritis	5/59	95/8546	0.00047581	0.00560777	0.00425725	2920/6364/2353/527/3725	5	CD4+Naive_T	meta_pt	Down
Organismal Systems	Aging	hsa04213	Longevity regulating pathway - multiple species	4/59	62/8546	0.00084818	0.00919258	0.00697873	3310/6648/3303/3304	4	CD4+Naive_T	meta_pt	Down
Organismal Systems	Immune system	hsa04620	Toll-like receptor signaling pathway	5/59	109/8546	0.000891401	0.00919258	0.00697873	6351/1326/2353/4792/3725	5	CD4+Naive_T	meta_pt	Down
Human Diseases	Infectious disease: viral	hsa05171	Coronavirus disease - COVID-19	7/59	238/8546	0.00118143	0.0114669	0.0087053	100529239/4793/2353/4792/6192/6139/3725	7	CD4+Naive_T	meta_pt	Down
Organismal Systems	Immune system	hsa04660	T cell receptor signaling pathway	5/59	122/8546	0.00147735	0.0128296	0.00973989	4793/1326/2353/4792/3725	5	CD4+Naive_T	meta_pt	Down
Organismal Systems	Immune system	hsa04621	NOD-like receptor signaling pathway	6/59	189/8546	0.00183967	0.0150225	0.0114047	4793/2920/330/4792/7128/3725	6	CD4+Naive_T	meta_pt	Down
Organismal Systems	Endocrine system	hsa04926	Relaxin signaling pathway	5/59	130/8546	0.0019563	0.0150225	0.0114047	1278/1281/2353/4792/3725	5	CD4+Naive_T	meta_pt	Down
Organismal Systems	Immune system	hsa04062	Chemokine signaling pathway	6/59	193/8546	0.00204559	0.0150225	0.0114047	4793/2920/6351/6364/1235/4792	6	CD4+Naive_T	meta_pt	Down
Human Diseases	Infectious disease: parasitic	hsa05140	Leishmaniasis	4/59	79/8546	0.00209405	0.0150225	0.0114047	4793/2353/4792/3725	4	CD4+Naive_T	meta_pt	Down
Human Diseases	Infectious disease: viral	hsa05167	Kaposi sarcoma-associated herpesvirus infection	6/59	196/8546	0.00221116	0.0152017	0.0115407	2920/2353/1026/4792/3725/7538	6	CD4+Naive_T	meta_pt	Down
Cellular Processes	Cell growth and death	hsa04210	Apoptosis	5/59	137/8546	0.00246119	0.0162439	0.0123319	4000/2353/330/4792/3725	5	CD4+Naive_T	meta_pt	Down
Organismal Systems	Endocrine system	hsa04915	Estrogen signaling pathway	5/59	139/8546	0.00262141	0.0166359	0.0126295	3310/2353/3303/3725/3304	5	CD4+Naive_T	meta_pt	Down
Organismal Systems	Development and regeneration	hsa04380	Osteoclast differentiation	5/59	143/8546	0.00296442	0.0181159	0.0137531	4791/2353/5971/4792/3725	5	CD4+Naive_T	meta_pt	Down
Organismal Systems	Immune system	hsa04658	Th1 and Th2 cell differentiation	4/59	93/8546	0.00378839	0.0223244	0.0169481	4793/2353/4792/3725	4	CD4+Naive_T	meta_pt	Down
Environmental Information Processing	Signaling molecules and interaction	hsa04061	Viral protein interaction with cytokine and cytokine receptor	4/59	100/8546	0.00490938	0.0279327	0.0212057	2920/6351/6364/1235	4	CD4+Naive_T	meta_pt	Down
Human Diseases	Endocrine and metabolic disease	hsa04933	AGE-RAGE signaling pathway in diabetic complications	4/59	101/8546	0.00508584	0.0279721	0.0212356	1278/1281/1958/3725	4	CD4+Naive_T	meta_pt	Down
Human Diseases	Infectious disease: parasitic	hsa05146	Amoebiasis	4/59	103/8546	0.00545145	0.0290158	0.0220279	1278/1281/2920/3315	4	CD4+Naive_T	meta_pt	Down
Genetic Information Processing	Folding, sorting and degradation	hsa04141	Protein processing in endoplasmic reticulum	5/59	171/8546	0.00633499	0.0316749	0.0240467	3310/23645/3303/3304/3337	5	CD4+Naive_T	meta_pt	Down
Organismal Systems	Immune system	hsa04659	Th17 cell differentiation	4/59	109/8546	0.00665306	0.0322869	0.0245113	4793/2353/4792/3725	4	CD4+Naive_T	meta_pt	Down
Organismal Systems	Endocrine system	hsa04928	Parathyroid hormone synthesis, secretion and action	4/59	115/8546	0.00801903	0.037804	0.0286997	1958/2353/1026/4929	4	CD4+Naive_T	meta_pt	Down
Human Diseases	Infectious disease: viral	hsa05171	Coronavirus disease - COVID-19	25/249	238/8546	2.26817e-08	6.28282e-06	5.01384e-06	6144/6171/6187/6157/6204/23521/6224/6133/6205/6222/6235/6122/6147/6168/9349/6169/6155/5336/2353/6173/5578/3455/5290/5601/114548	25	CD4+Tex	meta_pt	Up
Genetic Information Processing	Translation	hsa03010	Ribosome	20/249	172/8546	1.16721e-07	1.61659e-05	1.29008e-05	6144/6171/6187/6157/6204/23521/6224/6133/6205/6222/6235/6122/6147/6168/9349/6169/6155/6173/65008/64965	20	CD4+Tex	meta_pt	Up
Environmental Information Processing	Signal transduction	hsa04068	FoxO signaling pathway	15/249	133/8546	6.8527e-06	0.000632733	0.000504936	5605/6789/472/10365/3575/1647/5728/2308/114907/604/23411/5290/4089/6794/5601	15	CD4+Tex	meta_pt	Up
Organismal Systems	Immune system	hsa04660	T cell receptor signaling pathway	11/249	122/8546	0.000832697	0.0287682	0.0229577	5527/5605/8440/2353/10892/959/10451/55844/5290/5516/5601	11	CD4+Tex	meta_pt	Up
Organismal Systems	Endocrine system	hsa04935	Growth hormone synthesis, secretion and action	11/249	122/8546	0.000832697	0.0287682	0.0229577	2778/5605/2771/5336/2353/5578/4214/5290/5601/5566/5608	11	CD4+Tex	meta_pt	Up
Human Diseases	Cancer: specific types	hsa05210	Colorectal cancer	9/249	87/8546	0.00092581	0.0287682	0.0229577	596/5605/2353/6932/1647/51176/5290/4089/5601	9	CD4+Tex	meta_pt	Up
Environmental Information Processing	Signal transduction	hsa04064	NF-kappa B signaling pathway	10/249	105/8546	0.000934708	0.0287682	0.0229577	596/5336/472/4050/1647/10892/959/1459/23643/115650	10	CD4+Tex	meta_pt	Up
Organismal Systems	Endocrine system	hsa04928	Parathyroid hormone synthesis, secretion and action	10/249	115/8546	0.00187414	0.0471942	0.0376621	3727/2778/596/2771/2353/65125/5578/27347/2260/5566	10	CD4+Tex	meta_pt	Up
Cellular Processes	Cell growth and death	hsa04210	Apoptosis	11/249	137/8546	0.00214283	0.0494637	0.0394732	596/5605/472/2353/1647/5290/1522/839/113457/5601/2021	11	CD4+Tex	meta_pt	Up
Environmental Information Processing	Signal transduction	hsa04010	MAPK signaling pathway	4/13	300/8546	0.000827816	0.0339405	0.0313699	3310/1847/5971/1326	4	CD8+ TEM	meta_pt	Down
Environmental Information Processing	Signal transduction	hsa04068	FoxO signaling pathway	20/320	133/8546	9.48411e-08	1.60097e-05	9.40063e-06	472/5934/5605/5728/6654/51422/10912/7046/6655/10000/1432/4089/207/8503/4088/5290/901/5601/6794/9456	20	CD8+cytotoxic_T	meta_pt	Up
Human Diseases	Cancer: specific types	hsa05210	Colorectal cancer	16/320	87/8546	1.0891e-07	1.60097e-05	9.40063e-06	596/6932/5605/4087/6654/10912/7046/6655/10000/4089/207/8503/4088/5290/51176/5601	16	CD8+cytotoxic_T	meta_pt	Up
Organismal Systems	Endocrine system	hsa04935	Growth hormone synthesis, secretion and action	18/320	122/8546	5.63875e-07	5.52597e-05	3.24475e-05	5336/2778/2771/5605/6654/113/6655/10000/1432/23236/207/8503/5290/5578/5601/5566/2776/8835	18	CD8+cytotoxic_T	meta_pt	Up
Organismal Systems	Endocrine system	hsa04926	Relaxin signaling pathway	18/320	130/8546	1.46623e-06	0.000107768	6.32793e-05	2778/2771/5605/4087/6654/113/7046/6655/10000/1432/7423/23236/207/8503/5290/5578/5601/5566	18	CD8+cytotoxic_T	meta_pt	Up
Human Diseases	Endocrine and metabolic disease	hsa04933	AGE-RAGE signaling pathway in diabetic complications	15/320	101/8546	4.61346e-06	0.000166922	9.80137e-05	5336/596/4087/7046/10000/1432/7423/23236/4089/207/8503/4088/5290/5578/5601	15	CD8+cytotoxic_T	meta_pt	Up
Human Diseases	Infectious disease: viral	hsa05166	Human T-cell leukemia virus 1 infection	23/320	224/8546	1.01849e-05	0.000230336	0.000135249	472/7094/3683/7514/5605/2005/5728/331/4087/113/1739/3118/7046/10000/4089/207/8503/4088/8850/5290/4215/5601/5566	23	CD8+cytotoxic_T	meta_pt	Up
Human Diseases	Drug resistance: antineoplastic	hsa01522	Endocrine resistance	14/320	99/8546	1.71091e-05	0.000320134	0.000187977	2778/596/5605/6654/113/6655/10000/1432/6667/207/8503/5290/5601/5566	14	CD8+cytotoxic_T	meta_pt	Up
Human Diseases	Cancer: overview	hsa05231	Choline metabolism in cancer	14/320	99/8546	1.71091e-05	0.000320134	0.000187977	5605/1606/160851/6654/6655/10000/6667/207/8503/5290/5578/5601/80310/1609	14	CD8+cytotoxic_T	meta_pt	Up
Organismal Systems	Immune system	hsa04611	Platelet activation	16/320	126/8546	1.74223e-05	0.000320134	0.000187977	5336/2778/2771/7094/10125/113/2909/10000/1432/23236/9475/207/8503/5290/5566/2776	16	CD8+cytotoxic_T	meta_pt	Up
Organismal Systems	Endocrine system	hsa04917	Prolactin signaling pathway	11/320	71/8546	5.8562e-05	0.000819867	0.000481412	5605/6654/1154/6655/10000/1432/207/8503/5290/5601/8835	11	CD8+cytotoxic_T	meta_pt	Up
Human Diseases	Infectious disease: parasitic	hsa05142	Chagas disease	13/320	103/8546	0.000114247	0.00139953	0.000821777	2778/2771/4087/55844/7046/10000/1432/23236/207/8503/5290/5601/2776	13	CD8+cytotoxic_T	meta_pt	Up
Human Diseases	Infectious disease: viral	hsa05161	Hepatitis B	17/320	163/8546	0.000122101	0.00143591	0.000843141	596/5605/6654/7046/6655/10000/1432/4089/207/8503/1960/4088/5290/5578/57506/5601/6554	17	CD8+cytotoxic_T	meta_pt	Up
Organismal Systems	Immune system	hsa04660	T cell receptor signaling pathway	14/320	122/8546	0.00017706	0.00192799	0.00113208	10125/5605/6654/1739/55844/6655/10000/1432/10451/207/8503/5290/5601/959	14	CD8+cytotoxic_T	meta_pt	Up
Organismal Systems	Endocrine system	hsa04915	Estrogen signaling pathway	15/320	139/8546	0.000208995	0.00219445	0.00128854	2778/2771/596/5605/6654/113/6655/10000/23236/6667/207/8503/5290/5566/2776	15	CD8+cytotoxic_T	meta_pt	Up
Human Diseases	Infectious disease: viral	hsa05163	Human cytomegalovirus infection	20/320	226/8546	0.000302861	0.00281404	0.00165235	2778/2771/5605/7188/6654/113/6891/6655/10000/1432/23236/6667/9475/207/8503/5290/5578/5732/5566/2776	20	CD8+cytotoxic_T	meta_pt	Up
Environmental Information Processing	Signal transduction	hsa04015	Rap1 signaling pathway	19/320	212/8546	0.000364275	0.00297491	0.00174682	2778/2771/7094/3683/5605/889/113/10000/1432/7423/10451/23236/207/8503/5290/5578/80310/2776/285	19	CD8+cytotoxic_T	meta_pt	Up
Organismal Systems	Immune system	hsa04650	Natural killer cell mediated cytotoxicity	14/320	134/8546	0.000472286	0.00370932	0.00217805	5336/3683/5605/6654/6655/259197/10451/8503/2214/3821/3455/5290/5578/3822	14	CD8+cytotoxic_T	meta_pt	Up
Cellular Processes	Cellular community - eukaryotes	hsa04510	Focal adhesion	18/320	203/8546	0.000588671	0.00424863	0.00249472	7094/596/5728/331/6654/2909/6655/10000/7423/10451/394/9475/207/8503/5290/5578/5601/80310	18	CD8+cytotoxic_T	meta_pt	Up
Environmental Information Processing	Signal transduction	hsa04010	MAPK signaling pathway	23/320	300/8546	0.000852882	0.0056988	0.00334623	3727/10125/6197/5605/2005/9448/6654/9252/10912/7786/7046/6655/10000/1432/7423/207/4215/5578/5601/5566/80310/285/5924	23	CD8+cytotoxic_T	meta_pt	Up
Organismal Systems	Immune system	hsa04670	Leukocyte transendothelial migration	12/320	116/8546	0.001292	0.00812846	0.00477289	5336/2771/3683/2909/1432/10451/394/9475/8503/5290/5578/7294	12	CD8+cytotoxic_T	meta_pt	Up
Organismal Systems	Nervous system	hsa04728	Dopaminergic synapse	13/320	132/8546	0.00129945	0.00812846	0.00477289	2778/2771/2931/55844/10000/1432/23236/207/9575/5578/5601/5566/2776	13	CD8+cytotoxic_T	meta_pt	Up
Human Diseases	Infectious disease: viral	hsa05169	Epstein-Barr virus infection	17/320	204/8546	0.00164944	0.00969871	0.00569491	5336/3683/596/7188/10379/3118/6891/10912/10000/1432/207/8503/3455/5290/57506/5601/79685	17	CD8+cytotoxic_T	meta_pt	Up
Organismal Systems	Immune system	hsa04662	B cell receptor signaling pathway	10/320	91/8546	0.00205172	0.0113813	0.00668288	5336/975/5605/6654/6655/10000/10451/207/8503/5290	10	CD8+cytotoxic_T	meta_pt	Up
Organismal Systems	Immune system	hsa04062	Chemokine signaling pathway	16/320	193/8546	0.00236206	0.0126357	0.00741949	5336/2771/6654/113/2931/6655/10000/10451/23236/9475/207/8503/5290/5566/2776/729230	16	CD8+cytotoxic_T	meta_pt	Up
Cellular Processes	Cellular community - eukaryotes	hsa04550	Signaling pathways regulating pluripotency of stem cells	13/320	144/8546	0.00284205	0.0141084	0.00828418	3398/6932/5605/4087/10000/1432/4089/207/8503/4088/5290/4090/10336	13	CD8+cytotoxic_T	meta_pt	Up
Human Diseases	Cancer: overview	hsa05207	Chemical carcinogenesis - receptor activation	17/320	215/8546	0.00287926	0.0141084	0.00828418	2778/2771/596/6197/5605/331/6654/113/6655/10000/207/8503/5290/5578/5566/5465/85315	17	CD8+cytotoxic_T	meta_pt	Up
Human Diseases	Infectious disease: viral	hsa05168	Herpes simplex virus 1 infection	15/320	182/8546	0.00338317	0.0163058	0.00957445	596/7188/10379/3118/6891/10000/5452/207/8503/3455/5290/57506/5451/6041/29915	15	CD8+cytotoxic_T	meta_pt	Up
Organismal Systems	Endocrine system	hsa04928	Parathyroid hormone synthesis, secretion and action	11/320	115/8546	0.00377335	0.017893	0.0105064	3727/2778/2771/596/113/27347/23236/6667/5578/5566/2776	11	CD8+cytotoxic_T	meta_pt	Up
Organismal Systems	Nervous system	hsa04725	Cholinergic synapse	11/320	116/8546	0.0040333	0.018822	0.011052	2771/596/113/10000/23236/207/8503/5290/5578/5566/2776	11	CD8+cytotoxic_T	meta_pt	Up
Human Diseases	Cancer: overview	hsa05205	Proteoglycans in cancer	16/320	204/8546	0.00410127	0.0188402	0.0110626	5336/5605/4087/6654/867/6655/10000/1432/10451/9475/207/8503/5290/5578/5566/5727	16	CD8+cytotoxic_T	meta_pt	Up
Cellular Processes	Cell growth and death	hsa04210	Apoptosis	12/320	137/8546	0.00519617	0.0224658	0.0131915	472/596/5605/331/10912/10000/207/8503/5290/835/5601/1522	12	CD8+cytotoxic_T	meta_pt	Up
Human Diseases	Infectious disease: viral	hsa05170	Human immunodeficiency virus 1 infection	16/320	213/8546	0.00620631	0.0253424	0.0148806	5336/472/2771/596/25939/5605/7188/6891/10000/1432/207/8503/5290/5578/5601/2776	16	CD8+cytotoxic_T	meta_pt	Up
Human Diseases	Cancer: overview	hsa05235	PD-L1 expression and PD-1 checkpoint pathway in cancer	9/320	90/8546	0.00635688	0.0256017	0.0150329	10125/5605/5728/10000/1432/207/8503/5290/4215	9	CD8+cytotoxic_T	meta_pt	Up
Human Diseases	Infectious disease: viral	hsa05165	Human papillomavirus infection	22/320	333/8546	0.00682362	0.0263966	0.0154996	472/2778/5934/6932/5605/5728/6654/84441/1739/10379/55844/6655/10000/207/8503/3993/3455/5290/5933/3955/5566/90423	22	CD8+cytotoxic_T	meta_pt	Up
Organismal Systems	Development and regeneration	hsa04380	Osteoclast differentiation	12/320	143/8546	0.00727914	0.0277931	0.0163196	5336/3727/10379/7046/10000/1432/207/8503/2214/3455/5290/5601	12	CD8+cytotoxic_T	meta_pt	Up
Human Diseases	Cancer: specific types	hsa05222	Small cell lung cancer	9/320	93/8546	0.00785483	0.0288665	0.0169499	596/7188/5728/331/10912/10000/207/8503/5290	9	CD8+cytotoxic_T	meta_pt	Up
Organismal Systems	Aging	hsa04213	Longevity regulating pathway - multiple species	7/320	62/8546	0.00811998	0.0294725	0.0173057	113/51422/10000/207/8503/5290/5566	7	CD8+cytotoxic_T	meta_pt	Up
Human Diseases	Cancer: specific types	hsa05224	Breast cancer	12/320	148/8546	0.00947448	0.0339695	0.0199463	6932/5605/5728/6654/10912/6655/10000/6667/207/8503/5290/51176	12	CD8+cytotoxic_T	meta_pt	Up
Human Diseases	Cardiovascular disease	hsa05415	Diabetic cardiomyopathy	15/320	205/8546	0.00998745	0.0353772	0.0207729	5728/4087/4731/7046/10000/1432/23236/6667/207/8503/4088/5290/5578/5601/5465	15	CD8+cytotoxic_T	meta_pt	Up
Organismal Systems	Immune system	hsa04621	NOD-like receptor signaling pathway	14/320	189/8546	0.0113871	0.0398549	0.0234021	10628/596/22900/7188/331/2635/10379/1432/23236/4671/3455/57506/5601/6041	14	CD8+cytotoxic_T	meta_pt	Up
Human Diseases	Infectious disease: bacterial	hsa05131	Shigellosis	17/320	250/8546	0.0126251	0.0431601	0.0253429	5336/472/7094/596/7188/9252/2931/10000/1432/23236/9475/207/8503/4671/5290/5601/10325	17	CD8+cytotoxic_T	meta_pt	Up
Cellular Processes	Cell motility	hsa04810	Regulation of actin cytoskeleton	16/320	232/8546	0.0135146	0.0456701	0.0268167	3683/5305/5605/6654/2909/6655/10000/10451/9475/200576/207/8503/5290/80310/8396/4629	16	CD8+cytotoxic_T	meta_pt	Up
Human Diseases	Infectious disease: bacterial	hsa05135	Yersinia infection	11/320	138/8546	0.0143183	0.0478361	0.0280885	6197/5605/10000/1432/10451/9475/207/8503/5290/5601/2776	11	CD8+cytotoxic_T	meta_pt	Up
Organismal Systems	Immune system	hsa04620	Toll-like receptor signaling pathway	45692	109/8546	0.000951147	0.032303	0.0173485	10379/6352	2	CD8+Naive_T	meta_pt	Up
Human Diseases	Infectious disease: viral	hsa05164	Influenza A	45692	173/8546	0.00238009	0.032303	0.0173485	10379/6352	2	CD8+Naive_T	meta_pt	Up
Human Diseases	Infectious disease: viral	hsa05168	Herpes simplex virus 1 infection	45692	182/8546	0.00263118	0.032303	0.0173485	10379/6352	2	CD8+Naive_T	meta_pt	Up
Organismal Systems	Immune system	hsa04621	NOD-like receptor signaling pathway	45692	189/8546	0.00283492	0.032303	0.0173485	10379/6352	2	CD8+Naive_T	meta_pt	Up
Human Diseases	Infectious disease: viral	hsa05169	Epstein-Barr virus infection	45692	204/8546	0.00329622	0.032303	0.0173485	10912/10379	2	CD8+Naive_T	meta_pt	Up
Organismal Systems	Immune system	hsa04657	IL-17 signaling pathway	45691	95/8546	0.000364196	0.0163888	0.00651719	3553/6280	2	CD8+Naive_T	meta_pt	Down
Human Diseases	Cancer: specific types	hsa05210	Colorectal cancer	18/368	87/8546	2.15832e-08	6.51814e-06	4.22577e-06	2353/3725/596/5605/1647/5366/10912/207/51426/27113/6654/4089/6655/6932/2956/5290/7157/8312	18	CD8+Tex	meta_pt	Up
Environmental Information Processing	Signal transduction	hsa04068	FoxO signaling pathway	21/368	133/8546	2.05687e-07	3.10588e-05	2.01357e-05	894/5605/1647/6446/472/51422/5728/4193/10912/2308/7874/10365/207/8660/6654/4089/6655/114907/23411/6794/5290	21	CD8+Tex	meta_pt	Up
Organismal Systems	Endocrine system	hsa04915	Estrogen signaling pathway	20/368	139/8546	1.83708e-06	0.000184933	0.000119894	2778/2353/3320/3725/596/1509/2771/3326/5605/3303/3304/64764/207/1385/8202/109/6654/6655/5290/6667	20	CD8+Tex	meta_pt	Up
Human Diseases	Infectious disease: viral	hsa05166	Human T-cell leukemia virus 1 infection	26/368	224/8546	3.55127e-06	0.000211687	0.000137239	2353/894/3725/2113/5605/7094/7514/472/5728/1958/2005/64764/1739/3118/207/5530/1385/109/7124/4214/4089/8850/4801/1031/5290/7157	26	CD8+Tex	meta_pt	Up
Organismal Systems	Immune system	hsa04660	T cell receptor signaling pathway	18/368	122/8546	4.2057e-06	0.000211687	0.000137239	2353/3725/5527/10125/5605/3458/10451/1493/1739/207/5530/7124/55844/6654/4794/6655/5290/5516	18	CD8+Tex	meta_pt	Up
Human Diseases	Infectious disease: viral	hsa05165	Human papillomavirus infection	33/368	333/8546	5.91192e-06	0.00022542	0.000146142	2778/894/5527/3516/5605/841/3672/5610/1108/472/5728/3661/4193/2308/64764/1739/207/10379/1385/84441/3993/3955/7124/55844/6654/6655/6932/5933/3455/5290/5516/7157/8312	33	CD8+Tex	meta_pt	Up
Human Diseases	Infectious disease: viral	hsa05169	Epstein-Barr virus infection	24/368	204/8546	6.71782e-06	0.00022542	0.000146142	894/5336/3725/596/3516/841/1647/5610/3661/7188/4193/10912/7874/3118/207/10379/51426/6891/8819/7124/4794/3455/5290/7157	24	CD8+Tex	meta_pt	Up
Human Diseases	Drug resistance: antineoplastic	hsa01522	Endocrine resistance	15/368	99/8546	1.92819e-05	0.000529375	0.000343199	2778/2353/3725/596/5605/4193/207/8202/109/6654/6655/1031/5290/7157/6667	15	CD8+Tex	meta_pt	Up
Human Diseases	Infectious disease: viral	hsa05163	Human cytomegalovirus infection	24/368	226/8546	3.77829e-05	0.00095087	0.000616458	2778/2771/5605/841/2782/5578/6348/3661/7188/23365/4193/64764/207/5530/1385/109/6891/7124/9475/6654/6655/5290/7157/6667	24	CD8+Tex	meta_pt	Up
Human Diseases	Drug resistance: antineoplastic	hsa01524	Platinum drug resistance	12/368	75/8546	7.61576e-05	0.00136622	0.000885733	596/841/5366/472/4193/7155/207/27113/5980/2956/5290/7157	12	CD8+Tex	meta_pt	Up
Cellular Processes	Cell growth and death	hsa04210	Apoptosis	17/368	137/8546	7.69064e-05	0.00136622	0.000885733	2353/3725/596/1509/1521/5605/841/1647/5366/472/10912/207/1522/27113/7124/5290/7157	17	CD8+Tex	meta_pt	Up
Environmental Information Processing	Signal transduction	hsa04010	MAPK signaling pathway	28/368	300/8546	8.95451e-05	0.00146813	0.000951799	3727/2353/3725/10125/5605/3303/10746/1843/1647/5578/3304/7786/2005/7423/10912/57551/207/1850/5530/5921/7124/4214/9252/6654/6655/4216/8491/7157	28	CD8+Tex	meta_pt	Up
Human Diseases	Infectious disease: viral	hsa05162	Measles	17/368	139/8546	9.23655e-05	0.00146813	0.000951799	2353/894/3725/596/3303/841/5610/3304/3661/207/10379/1459/27113/3455/440275/5290/7157	17	CD8+Tex	meta_pt	Up
Human Diseases	Cancer: overview	hsa05202	Transcriptional misregulation in cancer	21/368	198/8546	0.000117548	0.00169045	0.00109594	894/3398/4297/2115/1647/1051/472/2005/4193/10912/2308/4094/6935/51426/8864/5090/1031/7157/648/5218/6667	21	CD8+Tex	meta_pt	Up
Organismal Systems	Immune system	hsa04662	B cell receptor signaling pathway	13/368	91/8546	0.000128449	0.00176325	0.00114313	2353/5336/3725/975/5605/10451/207/5530/6654/4794/6655/974/5290	13	CD8+Tex	meta_pt	Up
Human Diseases	Cardiovascular disease	hsa05417	Lipid and atherosclerosis	22/368	216/8546	0.000147585	0.00185711	0.00120398	2353/3320/3725/596/3326/3303/3329/841/10451/5578/6348/3304/3661/207/5530/57534/5452/7124/9475/5451/5290/7157	22	CD8+Tex	meta_pt	Up
Human Diseases	Infectious disease: bacterial	hsa05132	Salmonella infection	24/368	251/8546	0.000198068	0.00230063	0.00149152	2353/3320/3725/596/9648/3326/5605/841/3840/10093/1781/3800/207/64746/9265/7124/9475/6932/26263/4671/127829/79443/5290/197259	24	CD8+Tex	meta_pt	Up
Organismal Systems	Endocrine system	hsa04935	Growth hormone synthesis, secretion and action	15/368	122/8546	0.0002237	0.00241276	0.00156422	2778/2353/5336/2771/5605/5578/64764/207/8660/1385/109/4214/6654/6655/5290	15	CD8+Tex	meta_pt	Up
Human Diseases	Infectious disease: viral	hsa05168	Herpes simplex virus 1 infection	19/368	182/8546	0.000302775	0.00315304	0.00204414	596/6428/841/3458/5610/3661/7188/3118/207/10379/5452/6891/10189/7124/5451/3455/440275/5290/7157	19	CD8+Tex	meta_pt	Up
Organismal Systems	Endocrine system	hsa04928	Parathyroid hormone synthesis, secretion and action	14/368	115/8546	0.000399327	0.00384274	0.00249129	3727/2778/2353/596/2771/65125/5578/6446/1958/64764/1385/109/4205/6667	14	CD8+Tex	meta_pt	Up
Organismal Systems	Endocrine system	hsa04926	Relaxin signaling pathway	15/368	130/8546	0.000449189	0.00398985	0.00258666	2778/2353/3725/2771/5605/2782/5578/7423/64764/207/1385/109/6654/6655/5290	15	CD8+Tex	meta_pt	Up
Organismal Systems	Nervous system	hsa04728	Dopaminergic synapse	15/368	132/8546	0.000529271	0.00456685	0.00296073	2778/2353/5527/2771/2782/5578/64764/3800/207/5530/1385/2931/55844/9575/5516	15	CD8+Tex	meta_pt	Up
Environmental Information Processing	Signal transduction	hsa04668	TNF signaling pathway	14/368	119/8546	0.000567591	0.00476146	0.0030869	2353/3725/841/1051/7188/64764/207/10059/1385/7124/9252/6868/5290/197259	14	CD8+Tex	meta_pt	Up
Human Diseases	Cancer: specific types	hsa05224	Breast cancer	16/368	148/8546	0.000609437	0.00497432	0.0032249	2353/3725/5605/1647/5728/10912/207/8202/51426/6654/6655/6932/5290/7157/6667/8312	16	CD8+Tex	meta_pt	Up
Human Diseases	Infectious disease: viral	hsa05161	Hepatitis B	17/368	163/8546	0.000629841	0.00500558	0.00324516	2353/3725/596/5605/841/5578/3661/64764/207/1385/7124/4214/6654/4089/6655/5290/7157	17	CD8+Tex	meta_pt	Up
Organismal Systems	Immune system	hsa04657	IL-17 signaling pathway	12/368	95/8546	0.000734364	0.00568661	0.00368669	3727/2354/2353/3320/3725/3326/841/3458/1051/7188/29761/7124	12	CD8+Tex	meta_pt	Up
Genetic Information Processing	Folding, sorting and degradation	hsa04120	Ubiquitin mediated proteolysis	15/368	142/8546	0.00113767	0.00858938	0.00556858	27338/8452/7328/9040/55294/64750/4193/26091/54926/65264/867/997/4214/55120/26232	15	CD8+Tex	meta_pt	Up
Organismal Systems	Aging	hsa04213	Longevity regulating pathway - multiple species	9/368	62/8546	0.00123847	0.0091224	0.00591414	3303/3304/51422/2308/207/8660/109/23411/5290	9	CD8+Tex	meta_pt	Up
Human Diseases	Infectious disease: parasitic	hsa05142	Chagas disease	12/368	103/8546	0.00150883	0.0105969	0.00687009	2778/2353/3725/2771/841/3458/6348/207/7124/55844/5290/5516	12	CD8+Tex	meta_pt	Up
Human Diseases	Cancer: overview	hsa05235	PD-L1 expression and PD-1 checkpoint pathway in cancer	11/368	90/8546	0.00159064	0.010675	0.00692068	2353/3725/10125/5605/3458/5728/207/5530/1459/4794/5290	11	CD8+Tex	meta_pt	Up
Human Diseases	Infectious disease: viral	hsa05170	Human immunodeficiency virus 1 infection	19/368	213/8546	0.00205259	0.0130721	0.00847479	2353/5336/3725/596/2771/5605/27350/841/2782/5578/472/3661/7188/207/5530/6891/7124/5290/7465	19	CD8+Tex	meta_pt	Up
Organismal Systems	Immune system	hsa04612	Antigen processing and presentation	10/368	81/8546	0.00237936	0.0143713	0.00931707	3320/3326/3303/3458/3304/3118/1385/6891/7124/4801	10	CD8+Tex	meta_pt	Up
Human Diseases	Substance dependence	hsa05031	Amphetamine addiction	9/368	69/8546	0.00265604	0.0151344	0.00981179	2354/2778/2353/3725/5578/64764/5530/1385/23411	9	CD8+Tex	meta_pt	Up
Human Diseases	Cardiovascular disease	hsa05418	Fluid shear stress and atherosclerosis	14/368	141/8546	0.00295019	0.0159405	0.0103344	2353/3320/3725/596/3326/3458/1843/10365/207/4205/659/7124/5290/7157	14	CD8+Tex	meta_pt	Up
Organismal Systems	Environmental adaptation	hsa04710	Circadian rhythm	6/368	34/8546	0.00295586	0.0159405	0.0103344	51422/4783/1385/9575/8864/9975	6	CD8+Tex	meta_pt	Up
Organismal Systems	Immune system	hsa04621	NOD-like receptor signaling pathway	17/368	189/8546	0.00318225	0.0168603	0.0109307	10628/3320/3725/596/3326/3428/841/3661/7188/10379/2635/5586/10059/22861/7124/4671/3455	17	CD8+Tex	meta_pt	Up
Organismal Systems	Development and regeneration	hsa04380	Osteoclast differentiation	14/368	143/8546	0.00335746	0.0174802	0.0113326	3727/2354/2353/5336/3725/3458/488/207/10379/5530/1385/7124/3455/5290	14	CD8+Tex	meta_pt	Up
Human Diseases	Cancer: overview	hsa05231	Choline metabolism in cancer	11/368	99/8546	0.003415	0.0174802	0.0113326	2353/3725/160851/5605/5578/8525/207/6654/6655/5290/6667	11	CD8+Tex	meta_pt	Up
Human Diseases	Endocrine and metabolic disease	hsa04933	AGE-RAGE signaling pathway in diabetic complications	11/368	101/8546	0.00398939	0.0197507	0.0128046	5336/3725/596/5578/1958/7423/2308/207/7124/4089/5290	11	CD8+Tex	meta_pt	Up
Human Diseases	Cancer: overview	hsa05207	Chemical carcinogenesis - receptor activation	18/368	215/8546	0.00523132	0.0239373	0.0155188	2778/2353/3320/3725/596/2771/3326/5605/3840/5578/196/64764/207/1385/109/6654/6655/5290	18	CD8+Tex	meta_pt	Up
Cellular Processes	Transport and catabolism	hsa04144	Endocytosis	20/368	252/8546	0.00605193	0.0272788	0.0176851	3303/29082/80223/10093/64744/3304/64750/10565/4193/3800/867/9265/28964/9765/644150/161/56904/8411/10564/22841	20	CD8+Tex	meta_pt	Up
Human Diseases	Infectious disease: bacterial	hsa05135	Yersinia infection	13/368	138/8546	0.00640391	0.0280287	0.0181713	2353/3725/5605/10093/10451/3661/23365/207/5586/7124/9475/644150/5290	13	CD8+Tex	meta_pt	Up
Human Diseases	Cancer: overview	hsa05205	Proteoglycans in cancer	17/368	204/8546	0.0068647	0.0291991	0.0189301	5336/967/5605/8826/10451/5578/23365/4193/207/7074/867/7124/9475/6654/6655/5290/7157	17	CD8+Tex	meta_pt	Up
Organismal Systems	Immune system	hsa04620	Toll-like receptor signaling pathway	11/368	109/8546	0.0070996	0.0297334	0.0192764	2353/3725/5605/841/6348/3661/207/10379/7124/3455/5290	11	CD8+Tex	meta_pt	Up
Organismal Systems	Environmental adaptation	hsa04713	Circadian entrainment	10/368	97/8546	0.00868855	0.0345256	0.0223833	2778/2353/2771/2782/5578/1385/109/9252/6262/8864	10	CD8+Tex	meta_pt	Up
Cellular Processes	Cellular community - eukaryotes	hsa04550	Signaling pathways regulating pluripotency of stem cells	13/368	144/8546	0.0090663	0.0355587	0.0230531	3398/5605/7994/55183/56916/207/3720/659/4089/6932/5290/648/8312	13	CD8+Tex	meta_pt	Up
Human Diseases	Infectious disease: bacterial	hsa05134	Legionellosis	7/368	56/8546	0.00975659	0.0377755	0.0244902	3303/3329/841/3304/10767/7124/4671	7	CD8+Tex	meta_pt	Up
Human Diseases	Infectious disease: viral	hsa05167	Kaposi sarcoma-associated herpesvirus infection	16/368	196/8546	0.0103699	0.0396418	0.0257002	2353/5336/3725/5605/841/2782/5610/3661/207/10379/5530/1385/6932/3455/5290/7157	16	CD8+Tex	meta_pt	Up
Organismal Systems	Endocrine system	hsa04917	Prolactin signaling pathway	8/368	71/8546	0.0109048	0.0411656	0.0266881	2353/894/5605/207/6654/6655/5290/1154	8	CD8+Tex	meta_pt	Up
Human Diseases	Infectious disease: bacterial	hsa05131	Shigellosis	19/368	250/8546	0.0114465	0.0421565	0.0273304	5336/3725/596/7094/10093/472/3661/7188/4193/2308/207/9265/2931/7124/9475/9252/4671/5290/7157	19	CD8+Tex	meta_pt	Up
Human Diseases	Infectious disease: bacterial	hsa05152	Tuberculosis	15/368	182/8546	0.0118362	0.0427474	0.0277136	596/1509/3329/841/3458/1051/23365/3118/207/5530/1385/3920/7124/4801/8411	15	CD8+Tex	meta_pt	Up
Environmental Information Processing	Signal transduction	hsa04151	PI3K-Akt signaling pathway	25/368	362/8546	0.0130487	0.0452954	0.0293654	3320/894/596/5527/3326/5605/2782/3672/5578/6446/5728/7423/4193/64764/207/5586/1385/55844/6654/6655/3455/6794/5290/5516/7157	25	CD8+Tex	meta_pt	Up
Human Diseases	Immune disease	hsa05330	Allograft rejection	5/73	39/8546	1.81825e-05	0.00137188	0.0011943	3119/3117/3127/3123/3002	5	CD8+Tex	meta_pt	Down
Organismal Systems	Immune system	hsa04640	Hematopoietic cell lineage	7/73	100/8546	2.10635e-05	0.00137188	0.0011943	3119/952/1604/3117/3127/3123/924	7	CD8+Tex	meta_pt	Down
Human Diseases	Cardiovascular disease	hsa05416	Viral myocarditis	6/73	70/8546	2.68489e-05	0.00137188	0.0011943	3119/1604/3117/3127/3123/60	6	CD8+Tex	meta_pt	Down
Human Diseases	Endocrine and metabolic disease	hsa04940	Type I diabetes mellitus	5/73	44/8546	3.31774e-05	0.00137188	0.0011943	3119/3117/3127/3123/3002	5	CD8+Tex	meta_pt	Down
Human Diseases	Immune disease	hsa05332	Graft-versus-host disease	5/73	45/8546	3.70779e-05	0.00137188	0.0011943	3119/3117/3127/3123/3002	5	CD8+Tex	meta_pt	Down
Organismal Systems	Immune system	hsa04612	Antigen processing and presentation	6/73	81/8546	6.17179e-05	0.00190297	0.00165664	3823/3119/3117/3127/3123/972	6	CD8+Tex	meta_pt	Down
Human Diseases	Immune disease	hsa05320	Autoimmune thyroid disease	5/73	54/8546	9.0418e-05	0.00238962	0.00208029	3119/3117/3127/3123/3002	5	CD8+Tex	meta_pt	Down
Human Diseases	Immune disease	hsa05310	Asthma	4/73	32/8546	0.000147041	0.00340032	0.00296016	3119/3117/3127/3123	4	CD8+Tex	meta_pt	Down
Human Diseases	Immune disease	hsa05321	Inflammatory bowel disease	5/73	66/8546	0.000235998	0.00485107	0.00422313	3119/50615/3117/3127/3123	5	CD8+Tex	meta_pt	Down
Organismal Systems	Immune system	hsa04659	Th17 cell differentiation	6/73	109/8546	0.000319068	0.00590276	0.00513868	3119/50615/7535/3117/3127/3123	6	CD8+Tex	meta_pt	Down
Cellular Processes	Transport and catabolism	hsa04145	Phagosome	7/73	159/8546	0.000393401	0.0066163	0.00575985	7280/3119/3117/3127/3123/60/527	7	CD8+Tex	meta_pt	Down
Organismal Systems	Immune system	hsa04672	Intestinal immune network for IgA production	4/73	50/8546	0.00083863	0.0129289	0.0112553	3119/3117/3127/3123	4	CD8+Tex	meta_pt	Down
Organismal Systems	Immune system	hsa04658	Th1 and Th2 cell differentiation	5/73	93/8546	0.00114822	0.0163401	0.014225	3119/7535/3117/3127/3123	5	CD8+Tex	meta_pt	Down
Human Diseases	Immune disease	hsa05323	Rheumatoid arthritis	5/73	95/8546	0.00126333	0.016694	0.0145331	3119/3117/3127/3123/527	5	CD8+Tex	meta_pt	Down
Organismal Systems	Digestive system	hsa04978	Mineral absorption	4/73	61/8546	0.00177072	0.0218389	0.0190119	4501/4493/4502/2495	4	CD8+Tex	meta_pt	Down
Human Diseases	Infectious disease: viral	hsa05166	Human T-cell leukemia virus 1 infection	7/73	224/8546	0.00290417	0.0335795	0.0292328	3119/1026/3117/5971/3127/3123/7538	7	CD8+Tex	meta_pt	Down
Human Diseases	Infectious disease: bacterial	hsa05152	Tuberculosis	6/73	182/8546	0.00448914	0.0466946	0.0406502	3119/3117/3127/3123/527/972	6	CD8+Tex	meta_pt	Down
Human Diseases	Infectious disease: parasitic	hsa05140	Leishmaniasis	4/73	79/8546	0.00454326	0.0466946	0.0406502	3119/3117/3127/3123	4	CD8+Tex	meta_pt	Down
Genetic Information Processing	Translation	hsa03010	Ribosome	11/43	172/8546	5.24697e-10	9.39207e-08	7.7876e-08	6157/23521/6144/6187/6205/6224/6169/6235/6171/6204/9349	11	ILC	meta_pt	Up
Human Diseases	Infectious disease: viral	hsa05171	Coronavirus disease - COVID-19	12/43	238/8546	1.17903e-09	1.05523e-07	8.74961e-08	6157/23521/6144/6187/6205/6224/6169/6235/6171/6204/9349/5336	12	ILC	meta_pt	Up
Environmental Information Processing	Signal transduction	hsa04064	NF-kappa B signaling pathway	5/43	105/8546	0.000168998	0.0100835	0.00836094	1647/5336/3554/596/472	5	ILC	meta_pt	Up
Cellular Processes	Cell growth and death	hsa04210	Apoptosis	5/43	137/8546	0.000580637	0.0259835	0.0215447	1647/596/1509/5605/472	5	ILC	meta_pt	Up
Organismal Systems	Immune system	hsa04650	Natural killer cell mediated cytotoxicity	15/182	134/8546	1.41349e-07	3.54785e-05	2.33597e-05	3689/4068/7305/3824/5594/3683/5336/6850/9437/10451/259197/3455/3384/5579/7124	15	NK_CD16-	meta_pt	Up
Environmental Information Processing	Signal transduction	hsa04064	NF-kappa B signaling pathway	11/182	105/8546	1.32232e-05	0.00165951	0.00109265	472/6351/4050/5336/6850/7132/5579/7124/598/10912/23085	11	NK_CD16-	meta_pt	Up
Organismal Systems	Immune system	hsa04062	Chemokine signaling pathway	14/182	193/8546	6.0579e-05	0.00380133	0.00250287	6375/6846/5594/6351/6348/5336/2268/23236/10451/5579/2776/23533/2931/408	14	NK_CD16-	meta_pt	Up
Cellular Processes	Cell growth and death	hsa04210	Apoptosis	11/182	137/8546	0.000155732	0.00623614	0.00410599	1521/472/5594/2081/7132/27113/7124/598/10912/843/1519	11	NK_CD16-	meta_pt	Up
Environmental Information Processing	Signal transduction	hsa04015	Rap1 signaling pathway	14/182	212/8546	0.000165689	0.00623614	0.00410599	3689/5594/3683/23236/80310/10451/3684/3397/5579/2776/7423/2149/1432/5603	14	NK_CD16-	meta_pt	Up
Organismal Systems	Development and regeneration	hsa04380	Osteoclast differentiation	11/182	143/8546	0.00022744	0.00634305	0.00417638	7305/5594/5336/2354/6850/7048/3455/7132/7124/1432/5603	11	NK_CD16-	meta_pt	Up
Human Diseases	Endocrine and metabolic disease	hsa04933	AGE-RAGE signaling pathway in diabetic complications	9/182	101/8546	0.000286487	0.00719082	0.00473457	5594/5336/7048/23236/5579/7124/7423/1432/5603	9	NK_CD16-	meta_pt	Up
Human Diseases	Infectious disease: parasitic	hsa05142	Chagas disease	9/182	103/8546	0.00033198	0.00757517	0.00498764	5594/6348/7048/23236/7132/7124/2776/1432/5603	9	NK_CD16-	meta_pt	Up
Environmental Information Processing	Signal transduction	hsa04068	FoxO signaling pathway	10/182	133/8546	0.000525886	0.0101537	0.00668536	472/5594/10365/5934/1032/7048/5728/10912/1432/5603	10	NK_CD16-	meta_pt	Up
Human Diseases	Cardiovascular disease	hsa05417	Lipid and atherosclerosis	13/182	216/8546	0.000691383	0.0108461	0.00714126	5594/6348/23236/10451/2081/7132/3606/7124/598/5451/3306/1432/5603	13	NK_CD16-	meta_pt	Up
Organismal Systems	Immune system	hsa04670	Leukocyte transendothelial migration	9/182	116/8546	0.000796042	0.0117533	0.00773861	3689/3683/5336/10451/3684/5579/1432/394/5603	9	NK_CD16-	meta_pt	Up
Human Diseases	Infectious disease: parasitic	hsa05140	Leishmaniasis	7/182	79/8546	0.00140993	0.0143962	0.00947873	3689/5594/3684/5579/7124/1432/5603	7	NK_CD16-	meta_pt	Up
Organismal Systems	Immune system	hsa04611	Platelet activation	9/182	126/8546	0.00143388	0.0143962	0.00947873	5594/5336/6850/23236/2776/23533/2149/1432/5603	9	NK_CD16-	meta_pt	Up
Human Diseases	Infectious disease: bacterial	hsa05131	Shigellosis	13/182	250/8546	0.00259655	0.0220818	0.0145391	472/5594/81873/5336/23236/7132/3606/7124/598/2931/1432/9265/5603	13	NK_CD16-	meta_pt	Up
Human Diseases	Infectious disease: parasitic	hsa05145	Toxoplasmosis	8/182	112/8546	0.00261957	0.0220818	0.0145391	5594/7132/7124/23533/598/1432/5603/3655	8	NK_CD16-	meta_pt	Up
Human Diseases	Infectious disease: bacterial	hsa05135	Yersinia infection	9/182	138/8546	0.00268482	0.0220818	0.0145391	5594/81873/8935/10451/3606/7124/2776/1432/5603	9	NK_CD16-	meta_pt	Up
Organismal Systems	Immune system	hsa04662	B cell receptor signaling pathway	7/182	91/8546	0.00318085	0.0249498	0.0164274	5594/975/5336/6850/10451/5579/974	7	NK_CD16-	meta_pt	Up
Cellular Processes	Cell motility	hsa04810	Regulation of actin cytoskeleton	12/182	232/8546	0.00393163	0.0288059	0.0189664	3689/5594/81873/3683/10788/80310/10451/3684/2934/200576/2149/3655	12	NK_CD16-	meta_pt	Up
Human Diseases	Infectious disease: bacterial	hsa05130	Pathogenic Escherichia coli infection	11/182	203/8546	0.00401676	0.0288059	0.0189664	5594/81873/4542/7132/3606/7124/8440/2149/1432/9265/5603	11	NK_CD16-	meta_pt	Up
Organismal Systems	Endocrine system	hsa04935	Growth hormone synthesis, secretion and action	8/182	122/8546	0.00443386	0.0289951	0.0190909	5594/5336/23236/5579/2776/8835/1432/5603	8	NK_CD16-	meta_pt	Up
Environmental Information Processing	Signal transduction	hsa04151	PI3K-Akt signaling pathway	16/182	362/8546	0.00443787	0.0289951	0.0190909	5594/896/5934/6850/7533/80310/3455/5728/23533/598/7423/2149/10161/7039/117145/3655	16	NK_CD16-	meta_pt	Up
Environmental Information Processing	Signaling molecules and interaction	hsa04060	Cytokine-cytokine receptor interaction	14/182	298/8546	0.00450522	0.0289951	0.0190909	6375/6846/6351/3603/4050/6348/7048/3455/7132/8742/3606/7124/10220/939	14	NK_CD16-	meta_pt	Up
Environmental Information Processing	Signal transduction	hsa04010	MAPK signaling pathway	14/182	300/8546	0.00477804	0.0299822	0.0197408	5594/7048/1848/80310/7132/5579/7124/7423/10912/1432/7039/7786/5603/408	14	NK_CD16-	meta_pt	Up
Environmental Information Processing	Signaling molecules and interaction	hsa04061	Viral protein interaction with cytokine and cytokine receptor	7/182	100/8546	0.0053637	0.0317979	0.0209363	6375/6846/6351/6348/7132/3606/7124	7	NK_CD16-	meta_pt	Up
Human Diseases	Infectious disease: bacterial	hsa05152	Tuberculosis	10/182	182/8546	0.00544744	0.0317979	0.0209363	3689/5594/6850/3684/7132/3606/7124/843/1432/5603	10	NK_CD16-	meta_pt	Up
Human Diseases	Infectious disease: viral	hsa05170	Human immunodeficiency virus 1 infection	11/182	213/8546	0.00575335	0.0328202	0.0216095	472/60489/5594/5336/7132/5579/7124/2776/598/1432/5603	11	NK_CD16-	meta_pt	Up
Human Diseases	Infectious disease: bacterial	hsa05133	Pertussis	6/182	78/8546	0.00620845	0.0346293	0.0228006	3689/5594/3684/7124/1432/5603	6	NK_CD16-	meta_pt	Up
Organismal Systems	Immune system	hsa04621	NOD-like receptor signaling pathway	10/182	189/8546	0.00706313	0.0378652	0.0249312	10628/5594/23236/3455/22861/3606/7124/598/1432/5603	10	NK_CD16-	meta_pt	Up
Organismal Systems	Nervous system	hsa04728	Dopaminergic synapse	8/182	132/8546	0.00709029	0.0378652	0.0249312	23236/5579/2776/9575/2931/1432/5603/408	8	NK_CD16-	meta_pt	Up
Human Diseases	Infectious disease: viral	hsa05166	Human T-cell leukemia virus 1 infection	11/182	224/8546	0.00829768	0.0425044	0.0279857	3689/472/5594/896/3683/7048/7132/5728/7124/1871/598	11	NK_CD16-	meta_pt	Up
Organismal Systems	Immune system	hsa04620	Toll-like receptor signaling pathway	7/182	109/8546	0.0085165	0.04268	0.0281013	5594/6351/6348/3455/7124/1432/5603	7	NK_CD16-	meta_pt	Up
Human Diseases	Infectious disease: viral	hsa05163	Human cytomegalovirus infection	11/182	226/8546	0.00884207	0.04268	0.0281013	5594/6351/6348/23236/7132/5579/7124/2776/1871/1432/5603	11	NK_CD16-	meta_pt	Up
Human Diseases	Infectious disease: viral	hsa05167	Kaposi sarcoma-associated herpesvirus infection	10/182	196/8546	0.00902832	0.0427568	0.0281519	5594/5336/6850/6932/3455/7132/23533/1871/1432/5603	10	NK_CD16-	meta_pt	Up
Human Diseases	Cancer: overview	hsa05202	Transcriptional misregulation in cancer	10/182	198/8546	0.00966037	0.0449028	0.0295649	472/7048/1848/3684/860/861/598/10912/51274/3206	10	NK_CD16-	meta_pt	Up
Human Diseases	Cancer: specific types	hsa05210	Colorectal cancer	6/182	87/8546	0.0104396	0.0476423	0.0313686	5594/6932/7048/27113/10912/7039	6	NK_CD16-	meta_pt	Up
Organismal Systems	Immune system	hsa04640	Hematopoietic cell lineage	8/102	100/8546	2.35025e-05	0.00439289	0.00404608	3127/917/3566/915/3672/1435/916/924	8	NK_CD16-	meta_pt	Down
Organismal Systems	Immune system	hsa04659	Th17 cell differentiation	8/102	109/8546	4.39289e-05	0.00439289	0.00404608	3572/3127/917/3566/915/50615/3662/916	8	NK_CD16-	meta_pt	Down
Environmental Information Processing	Signal transduction	hsa04668	TNF signaling pathway	8/102	119/8546	8.22161e-05	0.00548107	0.00504835	182/7185/602/330/7133/1435/1326/7128	8	NK_CD16-	meta_pt	Down
Human Diseases	Cancer: overview	hsa05202	Transcriptional misregulation in cancer	9/102	198/8546	0.000572143	0.0273962	0.0252334	2308/597/7185/3248/3695/1026/8013/330/3002	9	NK_CD16-	meta_pt	Down
Human Diseases	Infectious disease: viral	hsa05169	Epstein-Barr virus infection	9/102	204/8546	0.000709536	0.0273962	0.0252334	3127/917/10018/915/1026/5971/953/916/7128	9	NK_CD16-	meta_pt	Down
Organismal Systems	Immune system	hsa04658	Th1 and Th2 cell differentiation	6/102	93/8546	0.000821887	0.0273962	0.0252334	182/3127/917/3566/915/916	6	NK_CD16-	meta_pt	Down
Human Diseases	Infectious disease: viral	hsa05166	Human T-cell leukemia virus 1 infection	9/102	224/8546	0.00137486	0.0389513	0.0358762	1029/9232/3127/917/915/1026/5971/7538/916	9	NK_CD16-	meta_pt	Down
Organismal Systems	Development and regeneration	hsa04380	Osteoclast differentiation	7/102	143/8546	0.00155805	0.0389513	0.0358762	4689/55423/54/814/5971/1435/2355	7	NK_CD16-	meta_pt	Down
Environmental Information Processing	Signal transduction	hsa04066	HIF-1 signaling pathway	6/102	110/8546	0.00196275	0.0436167	0.0401733	3162/2034/1026/5209/5230/2597	6	NK_CD16-	meta_pt	Down
Organismal Systems	Immune system	hsa04650	Natural killer cell mediated cytotoxicity	8/94	134/8546	0.000106314	0.0170837	0.013726	3932/3683/5336/5777/4068/2207/10451/22914	8	NK_CD16+	meta_pt	Up
Human Diseases	Infectious disease: viral	hsa05166	Human T-cell leukemia virus 1 infection	10/94	224/8546	0.00016506	0.0170837	0.013726	472/3932/3683/7094/917/7132/7046/5728/2005/10000	10	NK_CD16+	meta_pt	Up
Organismal Systems	Immune system	hsa04062	Chemokine signaling pathway	9/94	193/8546	0.000257602	0.0177746	0.0142811	1524/5336/2268/6375/10451/5330/10000/23236/6773	9	NK_CD16+	meta_pt	Up
Human Diseases	Infectious disease: bacterial	hsa05131	Shigellosis	10/94	250/8546	0.000399976	0.0206988	0.0166306	472/5336/7094/1729/7132/27128/7414/5330/10000/23236	10	NK_CD16+	meta_pt	Up
Human Diseases	Endocrine and metabolic disease	hsa04933	AGE-RAGE signaling pathway in diabetic complications	6/94	101/8546	0.000825625	0.0315767	0.0253706	5336/1729/7046/5330/10000/23236	6	NK_CD16+	meta_pt	Up
Human Diseases	Infectious disease: parasitic	hsa05142	Chagas disease	6/94	103/8546	0.000915267	0.0315767	0.0253706	917/7132/7046/5330/10000/23236	6	NK_CD16+	meta_pt	Up
Organismal Systems	Immune system	hsa04660	T cell receptor signaling pathway	6/94	122/8546	0.0021902	0.0412156	0.033115	3932/5777/917/10451/926/10000	6	NK_CD16+	meta_pt	Up
Organismal Systems	Immune system	hsa04611	Platelet activation	6/94	126/8546	0.0025768	0.0444497	0.0357135	5336/7094/2207/5330/10000/23236	6	NK_CD16+	meta_pt	Up
Human Diseases	Cancer: overview	hsa05235	PD-L1 expression and PD-1 checkpoint pathway in cancer	5/94	90/8546	0.00304527	0.0484901	0.0389597	3932/5777/917/5728/10000	5	NK_CD16+	meta_pt	Up
Environmental Information Processing	Signal transduction	hsa04068	FoxO signaling pathway	6/94	133/8546	0.00337412	0.0498888	0.0400835	472/5934/1032/7046/5728/10000	6	NK_CD16+	meta_pt	Up
Human Diseases	Infectious disease: bacterial	hsa05134	Legionellosis	7/85	56/8546	1.17272e-06	0.000112888	9.46922e-05	4791/3310/4790/4792/3329/3304/3303	7	NK_CD16+	meta_pt	Down
Organismal Systems	Immune system	hsa04659	Th17 cell differentiation	9/85	109/8546	1.17592e-06	0.000112888	9.46922e-05	3662/3566/5914/50615/4790/3725/4792/3326/3320	9	NK_CD16+	meta_pt	Down
Environmental Information Processing	Signal transduction	hsa04010	MAPK signaling pathway	13/85	300/8546	7.21298e-06	0.000461631	0.000387223	4791/11221/3310/4790/1846/374/3164/5971/3725/1843/1844/3304/3303	13	NK_CD16+	meta_pt	Down
Organismal Systems	Development and regeneration	hsa04380	Osteoclast differentiation	9/85	143/8546	1.11761e-05	0.000536455	0.000449987	4791/9021/4790/8651/2355/5971/3725/8878/4792	9	NK_CD16+	meta_pt	Down
Human Diseases	Infectious disease: parasitic	hsa05145	Toxoplasmosis	8/85	112/8546	1.40879e-05	0.000540974	0.000453778	10105/3310/4790/330/8651/4792/3304/3303	8	NK_CD16+	meta_pt	Down
Environmental Information Processing	Signal transduction	hsa04668	TNF signaling pathway	8/85	119/8546	2.19634e-05	0.000702828	0.000589543	3383/9021/602/4790/330/3725/4792/7128	8	NK_CD16+	meta_pt	Down
Organismal Systems	Immune system	hsa04657	IL-17 signaling pathway	7/85	95/8546	4.08887e-05	0.00110134	0.00092382	9618/4790/3725/4792/3326/3320/7128	7	NK_CD16+	meta_pt	Down
Genetic Information Processing	Folding, sorting and degradation	hsa04141	Protein processing in endoplasmic reticulum	9/85	171/8546	4.65348e-05	0.00110134	0.00092382	3310/23645/3301/3326/10808/3337/3304/3320/3303	9	NK_CD16+	meta_pt	Down
Human Diseases	Cardiovascular disease	hsa05417	Lipid and atherosclerosis	10/85	216/8546	5.16252e-05	0.00110134	0.00092382	3383/3310/4790/3725/4792/3326/3329/3304/3320/3303	10	NK_CD16+	meta_pt	Down
Cellular Processes	Cell growth and death	hsa04210	Apoptosis	8/85	137/8546	6.05612e-05	0.00116277	0.000975354	4001/4790/330/4000/3725/4170/7277/4792	8	NK_CD16+	meta_pt	Down
Organismal Systems	Endocrine system	hsa04915	Estrogen signaling pathway	8/85	139/8546	6.71257e-05	0.00117165	0.000982798	5914/2288/3310/3725/3326/3304/3320/3303	8	NK_CD16+	meta_pt	Down
Environmental Information Processing	Signal transduction	hsa04064	NF-kappa B signaling pathway	7/85	105/8546	7.77473e-05	0.00124396	0.00104345	3383/4791/4790/330/5971/4792/7128	7	NK_CD16+	meta_pt	Down
Organismal Systems	Immune system	hsa04621	NOD-like receptor signaling pathway	9/85	189/8546	0.000101143	0.0014938	0.00125302	84557/10135/4790/330/3725/4792/3326/3320/7128	9	NK_CD16+	meta_pt	Down
Organismal Systems	Immune system	hsa04612	Antigen processing and presentation	6/85	81/8546	0.000144883	0.00198697	0.0016667	3805/3310/3326/3304/3320/3303	6	NK_CD16+	meta_pt	Down
Human Diseases	Infectious disease: viral	hsa05162	Measles	7/85	139/8546	0.000444154	0.00568518	0.00476882	3310/4790/3725/4792/3304/3303/7128	7	NK_CD16+	meta_pt	Down
Human Diseases	Cardiovascular disease	hsa05418	Fluid shear stress and atherosclerosis	7/85	141/8546	0.000484163	0.00580996	0.00487348	3383/4790/3725/8878/3326/1843/3320	7	NK_CD16+	meta_pt	Down
Human Diseases	Infectious disease: bacterial	hsa05132	Salmonella infection	9/85	251/8546	0.000827518	0.00882686	0.00740411	51429/4790/388/330/3725/7277/4792/3326/3320	9	NK_CD16+	meta_pt	Down
Human Diseases	Infectious disease: viral	hsa05169	Epstein-Barr virus infection	8/85	204/8546	0.000915713	0.00925352	0.007762	3383/4791/4790/1026/5971/3725/4792/7128	8	NK_CD16+	meta_pt	Down
Human Diseases	Infectious disease: viral	hsa05166	Human T-cell leukemia virus 1 infection	8/85	224/8546	0.00166902	0.0160226	0.01344	3383/4791/4790/1026/5971/3725/4792/7538	8	NK_CD16+	meta_pt	Down
Human Diseases	Cancer: specific types	hsa05222	Small cell lung cancer	5/85	93/8546	0.0022639	0.0206985	0.0173623	9618/4790/330/1026/4792	5	NK_CD16+	meta_pt	Down
Human Diseases	Infectious disease: viral	hsa05167	Kaposi sarcoma-associated herpesvirus infection	7/85	196/8546	0.0032703	0.0272999	0.0228996	84557/3383/4790/1026/3725/4792/7538	7	NK_CD16+	meta_pt	Down
Human Diseases	Immune disease	hsa05321	Inflammatory bowel disease	4/85	66/8546	0.00411188	0.032895	0.0275929	3566/50615/4790/3725	4	NK_CD16+	meta_pt	Down
Cellular Processes	Cell growth and death	hsa04217	Necroptosis	6/85	159/8546	0.00492343	0.037812	0.0317173	330/8878/3326/3320/7128/2495	6	NK_CD16+	meta_pt	Down
Environmental Information Processing	Signal transduction	hsa04630	JAK-STAT signaling pathway	6/85	168/8546	0.00641682	0.0456307	0.0382758	3566/50615/9021/8651/1026/4170	6	NK_CD16+	meta_pt	Down
Cellular Processes	Cell growth and death	hsa04210	Apoptosis	7/56	137/8546	2.81123e-05	0.0058578	0.00342561	5605/472/596/143/1522/3709/5290	7	T_cycling	meta_pt	Up
Organismal Systems	Endocrine system	hsa04928	Parathyroid hormone synthesis, secretion and action	6/56	115/8546	9.77689e-05	0.0058578	0.00342561	2778/3727/596/3709/27347/5578	6	T_cycling	meta_pt	Up
Organismal Systems	Endocrine system	hsa04935	Growth hormone synthesis, secretion and action	6/56	122/8546	0.000135597	0.0058578	0.00342561	2778/5605/5336/3709/5578/5290	6	T_cycling	meta_pt	Up
Organismal Systems	Immune system	hsa04650	Natural killer cell mediated cytotoxicity	6/56	134/8546	0.000226705	0.00644382	0.00376832	5605/5336/3455/5578/5290/10451	6	T_cycling	meta_pt	Up
Human Diseases	Cancer: specific types	hsa05210	Colorectal cancer	5/56	87/8546	0.000247302	0.00644382	0.00376832	5605/6932/596/51176/5290	5	T_cycling	meta_pt	Up
Human Diseases	Infectious disease: viral	hsa05167	Kaposi sarcoma-associated herpesvirus infection	7/56	196/8546	0.000268493	0.00644382	0.00376832	5605/5336/6932/3455/3709/51176/5290	7	T_cycling	meta_pt	Up
Organismal Systems	Immune system	hsa04662	B cell receptor signaling pathway	5/56	91/8546	0.000305128	0.00659076	0.00385424	5605/5336/975/5290/10451	5	T_cycling	meta_pt	Up
Human Diseases	Infectious disease: viral	hsa05170	Human immunodeficiency virus 1 infection	7/56	213/8546	0.000444965	0.00698077	0.00408232	5605/5336/472/596/3709/5578/5290	7	T_cycling	meta_pt	Up
Human Diseases	Endocrine and metabolic disease	hsa04933	AGE-RAGE signaling pathway in diabetic complications	5/56	101/8546	0.000494536	0.00698077	0.00408232	5336/596/7423/5578/5290	5	T_cycling	meta_pt	Up
Environmental Information Processing	Signal transduction	hsa04064	NF-kappa B signaling pathway	5/56	105/8546	0.000591022	0.00698077	0.00408232	5336/472/596/4050/1459	5	T_cycling	meta_pt	Up
Environmental Information Processing	Signal transduction	hsa04066	HIF-1 signaling pathway	5/56	110/8546	0.000730771	0.00789232	0.00461539	5605/5336/596/5578/5290	5	T_cycling	meta_pt	Up
Organismal Systems	Immune system	hsa04670	Leukocyte transendothelial migration	5/56	116/8546	0.00092957	0.00912669	0.00533725	5336/5578/394/5290/10451	5	T_cycling	meta_pt	Up
Human Diseases	Infectious disease: viral	hsa05165	Human papillomavirus infection	8/56	333/8546	0.00135341	0.0112437	0.00657528	2778/5605/6932/472/3455/84441/5290/28227	8	T_cycling	meta_pt	Up
Organismal Systems	Endocrine system	hsa04926	Relaxin signaling pathway	5/56	130/8546	0.00154778	0.0115283	0.00674167	2778/5605/7423/5578/5290	5	T_cycling	meta_pt	Up
Organismal Systems	Nervous system	hsa04728	Dopaminergic synapse	5/56	132/8546	0.00165606	0.0119236	0.00697289	2778/3709/2931/5578/28227	5	T_cycling	meta_pt	Up
Cellular Processes	Cellular community - eukaryotes	hsa04510	Focal adhesion	6/56	203/8546	0.00201519	0.0132098	0.00772503	596/7423/5578/394/5290/10451	6	T_cycling	meta_pt	Up
Human Diseases	Cancer: overview	hsa05205	Proteoglycans in cancer	6/56	204/8546	0.00206587	0.0132098	0.00772503	5605/5336/3709/5578/5290/10451	6	T_cycling	meta_pt	Up
Organismal Systems	Endocrine system	hsa04915	Estrogen signaling pathway	5/56	139/8546	0.00207932	0.0132098	0.00772503	2778/5605/596/3709/5290	5	T_cycling	meta_pt	Up
Organismal Systems	Development and regeneration	hsa04380	Osteoclast differentiation	5/56	143/8546	0.00235408	0.0141462	0.00827264	3727/5336/3455/3709/5290	5	T_cycling	meta_pt	Up
Environmental Information Processing	Signal transduction	hsa04015	Rap1 signaling pathway	6/56	212/8546	0.00250695	0.0146352	0.00855859	2778/5605/7423/5578/5290/10451	6	T_cycling	meta_pt	Up
Human Diseases	Drug resistance: antineoplastic	hsa01522	Endocrine resistance	4/56	99/8546	0.00392507	0.0184308	0.0107782	2778/5605/596/5290	4	T_cycling	meta_pt	Up
Human Diseases	Infectious disease: bacterial	hsa05110	Vibrio cholerae infection	3/56	51/8546	0.00444311	0.019994	0.0116924	2778/5336/5578	3	T_cycling	meta_pt	Up
Human Diseases	Infectious disease: viral	hsa05164	Influenza A	5/56	173/8546	0.00532515	0.0230047	0.013453	5605/3455/5578/5290/3118	5	T_cycling	meta_pt	Up
Human Diseases	Infectious disease: bacterial	hsa05131	Shigellosis	6/56	250/8546	0.00563451	0.0234049	0.0136871	5336/472/596/3709/2931/5290	6	T_cycling	meta_pt	Up
Organismal Systems	Nervous system	hsa04725	Cholinergic synapse	4/56	116/8546	0.0068785	0.0280331	0.0163936	596/3709/5578/5290	4	T_cycling	meta_pt	Up
Organismal Systems	Immune system	hsa04660	T cell receptor signaling pathway	4/56	122/8546	0.00819762	0.0316194	0.0184909	5605/5290/10451/28227	4	T_cycling	meta_pt	Up
Environmental Information Processing	Signal transduction	hsa04151	PI3K-Akt signaling pathway	7/56	362/8546	0.00895452	0.0339329	0.0198438	5605/596/7423/3455/5578/5290/28227	7	T_cycling	meta_pt	Up
Organismal Systems	Immune system	hsa04611	Platelet activation	4/56	126/8546	0.00916364	0.0341266	0.0199571	2778/5336/3709/5290	4	T_cycling	meta_pt	Up
Human Diseases	Infectious disease: viral	hsa05169	Epstein-Barr virus infection	5/56	204/8546	0.0105132	0.0378477	0.0221331	5336/596/3455/5290/3118	5	T_cycling	meta_pt	Up
Environmental Information Processing	Signal transduction	hsa04068	FoxO signaling pathway	4/56	133/8546	0.0110279	0.0390496	0.022836	5605/472/10365/5290	4	T_cycling	meta_pt	Up
Human Diseases	Infectious disease: viral	hsa05162	Measles	4/56	139/8546	0.0128085	0.0424891	0.0248474	596/3455/1459/5290	4	T_cycling	meta_pt	Up
Human Diseases	Drug resistance: antineoplastic	hsa01524	Platinum drug resistance	3/56	75/8546	0.0129011	0.0424891	0.0248474	472/596/5290	3	T_cycling	meta_pt	Up
Human Diseases	Cancer: overview	hsa05207	Chemical carcinogenesis - receptor activation	5/56	215/8546	0.0129828	0.0424891	0.0248474	2778/5605/596/5578/5290	5	T_cycling	meta_pt	Up
Organismal Systems	Digestive system	hsa04971	Gastric acid secretion	3/56	76/8546	0.0133699	0.0431028	0.0252063	2778/3709/5578	3	T_cycling	meta_pt	Up
Human Diseases	Cancer: specific types	hsa05224	Breast cancer	4/56	148/8546	0.0158089	0.0495253	0.0289622	5605/6932/51176/5290	4	T_cycling	meta_pt	Up
Human Diseases	Infectious disease: viral	hsa05163	Human cytomegalovirus infection	5/56	226/8546	0.0158206	0.0495253	0.0289622	2778/5605/3709/5578/5290	5	T_cycling	meta_pt	Up
Environmental Information Processing	Signal transduction	hsa04010	MAPK signaling pathway	8/48	300/8546	0.000232924	0.0125964	0.0109356	3310/1326/3303/1844/5971/3164/1846/3304	8	T_cycling	meta_pt	Down
Human Diseases	Infectious disease: bacterial	hsa05134	Legionellosis	4/48	56/8546	0.00025972	0.0125964	0.0109356	3310/3303/3304/1937	4	T_cycling	meta_pt	Down
Human Diseases	Infectious disease: viral	hsa05162	Measles	5/48	139/8546	0.00103402	0.0257452	0.0223507	3310/3560/3303/3304/7128	5	T_cycling	meta_pt	Down
Organismal Systems	Immune system	hsa04612	Antigen processing and presentation	4/48	81/8546	0.00106166	0.0257452	0.0223507	3824/3310/3303/3304	4	T_cycling	meta_pt	Down
Cellular Processes	Cell growth and death	hsa04210	Apoptosis	7/60	137/8546	4.43849e-05	0.00373717	0.00298721	2353/7124/1521/596/1514/27113/8797	7	Th17	meta_pt	Up
Human Diseases	Cardiovascular disease	hsa05418	Fluid shear stress and atherosclerosis	7/60	141/8546	5.33583e-05	0.00373717	0.00298721	2353/653361/7124/596/1514/2944/2946	7	Th17	meta_pt	Up
Human Diseases	Endocrine and metabolic disease	hsa04933	AGE-RAGE signaling pathway in diabetic complications	6/60	101/8546	7.01269e-05	0.00373717	0.00298721	7124/1277/596/1281/1278/5336	6	Th17	meta_pt	Up
NA	NA	hsa04820	Cytoskeleton in muscle cells	8/60	232/8546	0.000197841	0.00679573	0.005432	7431/25777/3688/1277/64236/1281/1278/2273	8	Th17	meta_pt	Up
Human Diseases	Infectious disease: parasitic	hsa05140	Leishmaniasis	5/60	79/8546	0.000218045	0.00679573	0.005432	3689/2353/653361/7124/3688	5	Th17	meta_pt	Up
Human Diseases	Infectious disease: viral	hsa05170	Human immunodeficiency virus 1 infection	7/60	213/8546	0.000681198	0.0174112	0.0139172	2353/7124/60489/920/596/164668/5336	7	Th17	meta_pt	Up
Human Diseases	Infectious disease: parasitic	hsa05146	Amoebiasis	5/60	103/8546	0.000744863	0.0174112	0.0139172	3689/7124/1277/1281/1278	5	Th17	meta_pt	Up
Environmental Information Processing	Signaling molecules and interaction	hsa04060	Cytokine-cytokine receptor interaction	8/60	298/8546	0.00105037	0.0218244	0.0174448	7124/2833/920/3603/939/8742/729230/8797	8	Th17	meta_pt	Up
Organismal Systems	Immune system	hsa04611	Platelet activation	5/60	126/8546	0.00183779	0.0312854	0.0250072	3688/1277/1281/1278/5336	5	Th17	meta_pt	Up
Human Diseases	Drug resistance: antineoplastic	hsa01524	Platinum drug resistance	4/60	75/8546	0.00184032	0.0312854	0.0250072	596/2944/2946/27113	4	Th17	meta_pt	Up
Human Diseases	Infectious disease: bacterial	hsa05133	Pertussis	4/60	78/8546	0.00212628	0.0331345	0.0264852	3689/2353/7124/3688	4	Th17	meta_pt	Up
Human Diseases	Infectious disease: bacterial	hsa05135	Yersinia infection	5/60	138/8546	0.00273596	0.0372964	0.0298119	2353/7124/3688/920/6195	5	Th17	meta_pt	Up
Human Diseases	Cancer: overview	hsa05205	Proteoglycans in cancer	6/60	204/8546	0.00294418	0.0372964	0.0298119	7124/3688/1277/1514/1278/5336	6	Th17	meta_pt	Up
Human Diseases	Cancer: specific types	hsa05210	Colorectal cancer	4/60	87/8546	0.00316622	0.0372964	0.0298119	2353/596/51176/27113	4	Th17	meta_pt	Up
Organismal Systems	Development and regeneration	hsa04380	Osteoclast differentiation	5/60	143/8546	0.00319114	0.0372964	0.0298119	2354/2353/653361/7124/5336	5	Th17	meta_pt	Up
Organismal Systems	Immune system	hsa04662	B cell receptor signaling pathway	4/60	91/8546	0.00372351	0.0396492	0.0316926	2353/975/5336/974	4	Th17	meta_pt	Up
Human Diseases	Cancer: overview	hsa05207	Chemical carcinogenesis - receptor activation	6/60	215/8546	0.0038165	0.0396492	0.0316926	2353/596/2944/6195/2946/9314	6	Th17	meta_pt	Up
Human Diseases	Immune disease	hsa05323	Rheumatoid arthritis	4/60	95/8546	0.00434405	0.0427546	0.0341748	3689/2353/7124/1514	4	Th17	meta_pt	Up
Environmental Information Processing	Signaling molecules and interaction	hsa04061	Viral protein interaction with cytokine and cytokine receptor	4/60	100/8546	0.00521355	0.0464255	0.037109	7124/2833/729230/8797	4	Th17	meta_pt	Up
Human Diseases	Immune disease	hsa05323	Rheumatoid arthritis	45767	95/8546	6.05777e-05	0.00308947	0.00261441	3605/6348/1493/6364	4	Th17	meta_pt	Down
Environmental Information Processing	Signaling molecules and interaction	hsa04060	Cytokine-cytokine receptor interaction	45797	298/8546	0.00050194	0.0127995	0.0108313	3605/6348/3604/7293/6364	5	Th17	meta_pt	Down
Environmental Information Processing	Signal transduction	hsa04068	FoxO signaling pathway	26/362	133/8546	3.90467e-11	1.12845e-08	6.49408e-09	1647/10365/5605/5728/472/2308/8698/2033/10912/5290/5594/51422/4089/5603/23411/6654/207/6655/6794/1432/5601/26260/7046/3265/5595/10000	26	Treg	meta_pt	Up
Human Diseases	Cancer: specific types	hsa05210	Colorectal cancer	20/362	87/8546	3.61622e-10	5.22544e-08	3.00717e-08	596/1647/5605/51176/2353/6932/10912/5290/51426/27113/5594/4089/6654/207/6655/5601/7046/3265/5595/10000	20	Treg	meta_pt	Up
Organismal Systems	Endocrine system	hsa04935	Growth hormone synthesis, secretion and action	21/362	122/8546	3.329e-08	1.60347e-06	9.22774e-07	2778/5336/2771/5605/2353/2033/64764/5290/5579/5594/5603/5578/6654/207/6655/1432/5601/3265/5595/5566/10000	21	Treg	meta_pt	Up
Organismal Systems	Immune system	hsa04660	T cell receptor signaling pathway	20/362	122/8546	1.64308e-07	4.74849e-06	2.7327e-06	5788/10451/5527/8440/5605/2353/5525/1739/5290/55844/5594/5603/6654/207/6655/1432/5601/3265/5595/10000	20	Treg	meta_pt	Up
Organismal Systems	Endocrine system	hsa04926	Relaxin signaling pathway	20/362	130/8546	4.76958e-07	1.06031e-05	6.10197e-06	2778/2771/5605/2353/64764/5290/5594/5603/5578/6654/207/6655/1432/7423/5601/7046/3265/5595/5566/10000	20	Treg	meta_pt	Up
Human Diseases	Cancer: overview	hsa05231	Choline metabolism in cancer	17/362	99/8546	7.17167e-07	1.48044e-05	8.51973e-06	5605/2353/160851/8525/5290/5579/5594/5578/6654/207/6655/7248/5601/3265/8605/5595/10000	17	Treg	meta_pt	Up
Human Diseases	Endocrine and metabolic disease	hsa04933	AGE-RAGE signaling pathway in diabetic complications	17/362	101/8546	9.61293e-07	1.74305e-05	1.0031e-05	596/5336/2308/5290/5579/5594/4089/5603/5578/207/1432/7423/5601/7046/3265/5595/10000	17	Treg	meta_pt	Up
Organismal Systems	Endocrine system	hsa04917	Prolactin signaling pathway	14/362	71/8546	1.24264e-06	2.11248e-05	1.21571e-05	5605/2353/1154/5290/5594/5603/6654/207/6655/1432/5601/3265/5595/10000	14	Treg	meta_pt	Up
Human Diseases	Infectious disease: bacterial	hsa05132	Salmonella infection	28/362	251/8546	2.3699e-06	3.60475e-05	2.07449e-05	596/5788/9648/79026/5605/51176/3840/2353/10093/1781/64746/6932/140735/5290/5594/9475/5603/5286/207/23643/26263/1432/8797/5601/3265/5595/10000/4671	28	Treg	meta_pt	Up
Human Diseases	Drug resistance: antineoplastic	hsa01522	Endocrine resistance	16/362	99/8546	3.49977e-06	4.59742e-05	2.64576e-05	2778/596/5605/2353/5290/5594/5603/6654/207/6655/1432/5601/3265/5595/5566/10000	16	Treg	meta_pt	Up
Human Diseases	Cancer: specific types	hsa05224	Breast cancer	20/362	148/8546	3.85268e-06	4.84098e-05	2.78592e-05	1647/5605/51176/5728/2353/8648/6932/10912/5290/51426/5594/6654/207/6655/23401/80326/3265/5595/10000/2260	20	Treg	meta_pt	Up
Organismal Systems	Immune system	hsa04611	Platelet activation	18/362	126/8546	5.33445e-06	6.35974e-05	3.65995e-05	2778/5336/2771/3688/7094/4659/23365/5290/5594/9475/5603/207/1432/2909/8605/5595/5566/10000	18	Treg	meta_pt	Up
Human Diseases	Infectious disease: viral	hsa05161	Hepatitis B	20/362	163/8546	1.68591e-05	0.000152252	8.76191e-05	596/5605/2353/2033/64764/5290/5579/5594/4089/5603/5578/6654/207/6655/1432/5601/7046/3265/5595/10000	20	Treg	meta_pt	Up
Organismal Systems	Immune system	hsa04662	B cell receptor signaling pathway	14/362	91/8546	2.55058e-05	0.00020298	0.000116813	5336/10451/5605/975/2353/5290/5579/5594/6654/207/6655/3265/5595/10000	14	Treg	meta_pt	Up
Environmental Information Processing	Signal transduction	hsa04010	MAPK signaling pathway	29/362	300/8546	2.59871e-05	0.00020298	0.000116813	3727/1647/5605/2353/10746/9448/10912/57551/5579/5594/5603/5578/6654/207/7786/6655/1432/7423/5601/4215/7046/3265/8605/5595/5566/10000/8491/1850/2260	29	Treg	meta_pt	Up
Human Diseases	Infectious disease: viral	hsa05165	Human papillomavirus infection	31/362	333/8546	2.86046e-05	0.00021446	0.000123419	2778/5527/3688/5605/5728/472/2308/1108/2033/6932/84441/64764/3955/3455/5525/1739/5290/55844/5594/6654/207/84552/6655/7248/80326/3265/5595/5566/10000/5986/3993	31	Treg	meta_pt	Up
Human Diseases	Infectious disease: viral	hsa05163	Human cytomegalovirus infection	24/362	226/8546	2.8941e-05	0.00021446	0.000123419	2778/2771/7852/5605/64764/23365/7188/5290/5579/6891/5594/9475/5603/5578/6654/207/6655/5732/1432/7248/3265/5595/5566/10000	24	Treg	meta_pt	Up
Organismal Systems	Nervous system	hsa04728	Dopaminergic synapse	17/362	132/8546	3.88307e-05	0.000273709	0.000157516	2778/2771/5527/2353/64764/5525/5579/55844/2931/5603/5578/207/1432/5601/5566/10000/9575	17	Treg	meta_pt	Up
Cellular Processes	Cellular community - eukaryotes	hsa04510	Focal adhesion	22/362	203/8546	4.57517e-05	0.000314815	0.000181172	596/10451/3688/7094/4659/5728/394/5290/5579/5594/9475/5578/6654/207/6655/2909/87/7423/5601/3265/5595/10000	22	Treg	meta_pt	Up
Human Diseases	Cancer: overview	hsa05205	Proteoglycans in cancer	22/362	204/8546	4.93235e-05	0.000324316	0.00018664	5336/10451/3688/5605/4659/23365/5290/5579/5594/9475/5603/5578/6654/207/6655/1432/80326/3265/5595/5566/10000/2260	22	Treg	meta_pt	Up
Human Diseases	Infectious disease: viral	hsa05166	Human T-cell leukemia virus 1 infection	23/362	224/8546	7.19582e-05	0.000442466	0.000254634	2113/7094/5605/5728/2353/472/2033/64764/1739/5290/3118/5594/4089/207/4801/5601/4215/7046/3265/5595/5566/10000/6929	23	Treg	meta_pt	Up
Organismal Systems	Endocrine system	hsa04915	Estrogen signaling pathway	17/362	139/8546	7.54253e-05	0.000454123	0.000261342	2778/596/2771/5605/2353/2289/8648/64764/5290/5594/6654/207/6655/3265/5595/5566/10000	17	Treg	meta_pt	Up
Human Diseases	Cancer: overview	hsa05235	PD-L1 expression and PD-1 checkpoint pathway in cancer	13/362	90/8546	9.69801e-05	0.000549554	0.000316261	5605/5728/2353/1459/5290/5594/5603/207/1432/4215/3265/5595/10000	13	Treg	meta_pt	Up
Organismal Systems	Immune system	hsa04670	Leukocyte transendothelial migration	15/362	116/8546	0.000105332	0.000585405	0.000336893	5336/2771/10451/3688/7852/394/5290/5579/9475/5603/5578/7294/1432/2909/87	15	Treg	meta_pt	Up
Cellular Processes	Cell motility	hsa04810	Regulation of actin cytoskeleton	23/362	232/8546	0.000123135	0.000671436	0.000386403	10451/3688/7852/5605/4659/5305/10093/10788/23365/5290/5594/9475/10152/6654/207/6655/2909/87/3265/5595/10000/28964/2260	23	Treg	meta_pt	Up
Human Diseases	Infectious disease: viral	hsa05171	Coronavirus disease - COVID-19	23/362	238/8546	0.000180599	0.000948967	0.000546118	6157/6144/6187/6224/6171/6235/23521/9349/6205/6204/5336/6169/2353/3455/5290/5579/5594/5603/5578/1432/5601/5595/6403	23	Treg	meta_pt	Up
Cellular Processes	Cell growth and death	hsa04210	Apoptosis	16/362	137/8546	0.000210862	0.00106911	0.000615258	596/1647/5605/2353/472/1522/10912/5290/27113/5594/207/8797/5601/3265/5595/10000	16	Treg	meta_pt	Up
Human Diseases	Infectious disease: parasitic	hsa05142	Chagas disease	13/362	103/8546	0.000384192	0.00182299	0.00104911	2778/2771/2353/5290/55844/5594/5603/207/1432/5601/7046/5595/10000	13	Treg	meta_pt	Up
Organismal Systems	Immune system	hsa04650	Natural killer cell mediated cytotoxicity	15/362	134/8546	0.0005234	0.00236348	0.00136015	5336/10451/5605/962/3455/5290/5579/5594/5578/6654/259197/6655/8797/3265/5595	15	Treg	meta_pt	Up
Environmental Information Processing	Signal transduction	hsa04015	Rap1 signaling pathway	20/362	212/8546	0.000644477	0.00286544	0.00164903	2778/2771/10451/3688/7094/5605/5290/5579/5594/5603/5578/207/84552/1432/7423/3265/5595/10000/23683/2260	20	Treg	meta_pt	Up
Human Diseases	Infectious disease: viral	hsa05170	Human immunodeficiency virus 1 infection	20/362	213/8546	0.000684215	0.00299603	0.00172418	596/5336/2771/7852/5605/2353/472/7188/5290/5579/6891/5594/5603/5578/207/1432/5601/3265/5595/10000	20	Treg	meta_pt	Up
Human Diseases	Infectious disease: bacterial	hsa05135	Yersinia infection	15/362	138/8546	0.000715099	0.00308453	0.00177511	10451/3688/5605/2353/10093/23365/5290/5594/9475/5603/207/1432/5601/5595/10000	15	Treg	meta_pt	Up
Environmental Information Processing	Signal transduction	hsa04066	HIF-1 signaling pathway	13/362	110/8546	0.000728575	0.00309644	0.00178196	596/5336/5605/2033/5290/5579/54583/5594/5578/207/5595/10000/5163	13	Treg	meta_pt	Up
Organismal Systems	Endocrine system	hsa04928	Parathyroid hormone synthesis, secretion and action	13/362	115/8546	0.00110958	0.00440566	0.0025354	3727/2778/596/2771/2353/64764/5579/5594/5578/27347/5595/5566/2260	13	Treg	meta_pt	Up
Cellular Processes	Cellular community - eukaryotes	hsa04550	Signaling pathways regulating pluripotency of stem cells	15/362	144/8546	0.00111285	0.00440566	0.0025354	5605/6932/5290/5594/4089/5603/207/1432/80326/3265/5595/10000/659/6929/2260	15	Treg	meta_pt	Up
Organismal Systems	Nervous system	hsa04725	Cholinergic synapse	13/362	116/8546	0.00120293	0.00451488	0.00259825	596/2771/2353/64764/5290/5579/5594/5578/207/3265/5595/5566/10000	13	Treg	meta_pt	Up
Human Diseases	Cardiovascular disease	hsa05417	Lipid and atherosclerosis	19/362	216/8546	0.0019991	0.0071326	0.00410472	596/10451/2353/5290/5594/9475/5603/5578/57534/207/23643/1432/8797/5601/5451/3265/5595/10000/6403	19	Treg	meta_pt	Up
Human Diseases	Infectious disease: bacterial	hsa05131	Shigellosis	21/362	250/8546	0.00209546	0.00738521	0.00425009	596/5336/3688/7094/472/2308/10093/826/7188/5290/5594/2931/9475/5603/207/1432/87/5601/5595/10000/4671	21	Treg	meta_pt	Up
Organismal Systems	Immune system	hsa04620	Toll-like receptor signaling pathway	12/362	109/8546	0.00214099	0.00745478	0.00429013	5605/2353/3455/5290/5594/5603/207/23643/1432/5601/5595/10000	12	Treg	meta_pt	Up
Organismal Systems	Endocrine system	hsa04921	Oxytocin signaling pathway	15/362	155/8546	0.00232826	0.00801031	0.00460983	2778/2771/5605/4659/2353/5579/5594/9475/51422/5578/3265/8605/5595/5566/6261	15	Treg	meta_pt	Up
Human Diseases	Infectious disease: parasitic	hsa05145	Toxoplasmosis	12/362	112/8546	0.00269411	0.00905345	0.00521014	596/2771/3688/3118/5594/5603/207/23643/1432/5601/5595/10000	12	Treg	meta_pt	Up
Organismal Systems	Development and regeneration	hsa04380	Osteoclast differentiation	14/362	143/8546	0.00289394	0.00961322	0.00553228	3727/5336/2354/2353/3455/5290/5594/5603/207/1432/5601/7046/5595/10000	14	Treg	meta_pt	Up
Organismal Systems	Immune system	hsa04062	Chemokine signaling pathway	17/362	193/8546	0.00334029	0.0108466	0.00624205	5336/2771/10451/7852/1236/5290/5579/5594/2931/9475/6654/207/6655/3265/5595/5566/10000	17	Treg	meta_pt	Up
Human Diseases	Drug resistance: antineoplastic	hsa01524	Platinum drug resistance	9/362	75/8546	0.00421762	0.0135432	0.00779396	596/472/7155/5290/27113/5594/207/5595/10000	9	Treg	meta_pt	Up
Organismal Systems	Aging	hsa04213	Longevity regulating pathway - multiple species	8/362	62/8546	0.00438407	0.0138077	0.00794617	2308/5290/51422/23411/207/3265/5566/10000	8	Treg	meta_pt	Up
Human Diseases	Cancer: overview	hsa05207	Chemical carcinogenesis - receptor activation	18/362	215/8546	0.00441455	0.0138077	0.00794617	2778/596/2771/5605/3840/2353/64764/5290/5579/5594/5578/6654/207/6655/3265/5595/5566/10000	18	Treg	meta_pt	Up
Environmental Information Processing	Signal transduction	hsa04668	TNF signaling pathway	12/362	119/8546	0.00444331	0.0138077	0.00794617	2353/64764/10059/7188/5290/5594/5603/207/1432/5601/5595/10000	12	Treg	meta_pt	Up
Human Diseases	Infectious disease: bacterial	hsa05133	Pertussis	9/362	78/8546	0.00548148	0.0163314	0.00939852	2771/3688/2353/5594/5603/23643/1432/5601/5595	9	Treg	meta_pt	Up
Human Diseases	Cancer: specific types	hsa05222	Small cell lung cancer	10/362	93/8546	0.00579849	0.0170766	0.00982734	596/1647/3688/5728/10912/7188/5290/51426/207/10000	10	Treg	meta_pt	Up
Human Diseases	Infectious disease: viral	hsa05169	Epstein-Barr virus infection	17/362	204/8546	0.00584975	0.0170766	0.00982734	596/5336/1647/10912/3455/8819/7188/5290/3118/51426/6891/5603/207/1432/5601/10000/79685	17	Treg	meta_pt	Up
Environmental Information Processing	Signal transduction	hsa04024	cAMP signaling pathway	18/362	226/8546	0.00736582	0.0206672	0.0118937	2778/2771/10451/5605/4659/2353/2033/64764/481/5290/5594/9475/207/5732/5601/5595/5566/10000	18	Treg	meta_pt	Up
Organismal Systems	Environmental adaptation	hsa04713	Circadian entrainment	10/362	97/8546	0.00777888	0.0216163	0.0124399	2778/2771/2353/5579/5594/5578/5595/5566/6261/8864	10	Treg	meta_pt	Up
Human Diseases	Substance dependence	hsa05031	Amphetamine addiction	8/362	69/8546	0.00839628	0.0231098	0.0132994	2778/2354/2353/64764/5579/5578/23411/5566	8	Treg	meta_pt	Up
Human Diseases	Infectious disease: viral	hsa05167	Kaposi sarcoma-associated herpesvirus infection	16/362	196/8546	0.00894007	0.0243743	0.0140271	5336/5605/51176/2353/2033/6932/3455/5290/5594/5603/207/1432/5601/3265/5595/10000	16	Treg	meta_pt	Up
Cellular Processes	Transport and catabolism	hsa04144	Endocytosis	19/362	252/8546	0.0105263	0.0281676	0.0162101	64744/7852/80223/10093/10565/11059/57403/26119/84552/50807/56904/8411/9922/7046/3265/55680/9765/28964/22841	19	Treg	meta_pt	Up
Environmental Information Processing	Signal transduction	hsa04064	NF-kappa B signaling pathway	10/362	105/8546	0.0132645	0.0351691	0.0202393	596/5336/4050/1647/472/1459/10912/7188/5579/23643	10	Treg	meta_pt	Up
Organismal Systems	Environmental adaptation	hsa04710	Circadian rhythm	5/362	34/8546	0.0134127	0.0352387	0.0202794	51422/4783/9575/1628/8864	5	Treg	meta_pt	Up
Human Diseases	Cancer: overview	hsa05208	Chemical carcinogenesis - reactive oxygen species	17/362	227/8546	0.0160202	0.0413379	0.0237895	5605/5728/2353/5290/5594/5603/6654/207/6655/1432/5601/3265/5595/10000/23683/1836/27	17	Treg	meta_pt	Up
Human Diseases	Infectious disease: parasitic	hsa05140	Leishmaniasis	8/362	79/8546	0.0182193	0.0465962	0.0268155	3688/2353/3118/5579/5594/5603/1432/5595	8	Treg	meta_pt	Up
Organismal Systems	Immune system	hsa04657	IL-17 signaling pathway	9/362	95/8546	0.0189098	0.0479381	0.0275878	3727/2354/2353/7188/5594/5603/1432/5601/5595	9	Treg	meta_pt	Up
Environmental Information Processing	Signal transduction	hsa04151	PI3K-Akt signaling pathway	24/362	362/8546	0.0193955	0.0487416	0.0280502	596/5527/3688/5605/5728/64764/3455/5525/5290/55844/5594/5578/6654/207/6655/6794/7248/7423/10161/3265/5595/10000/23239/2260	24	Treg	meta_pt	Up
Environmental Information Processing	Signal transduction	hsa04010	MAPK signaling pathway	45752	300/8546	7.24068e-06	0.000579254	0.000358223	3304/3303/4616/3725	4	CD4+ TEM	PT_normal	Up
Organismal Systems	Endocrine system	hsa04915	Estrogen signaling pathway	45721	139/8546	4.11196e-05	0.00109652	0.000678113	3304/3303/3725	3	CD4+ TEM	PT_normal	Up
Human Diseases	Infectious disease: viral	hsa05162	Measles	45721	139/8546	4.11196e-05	0.00109652	0.000678113	3304/3303/3725	3	CD4+ TEM	PT_normal	Up
Genetic Information Processing	Folding, sorting and degradation	hsa04141	Protein processing in endoplasmic reticulum	45721	171/8546	7.64355e-05	0.00152871	0.000945387	3304/10808/3303	3	CD4+ TEM	PT_normal	Up
Human Diseases	Cardiovascular disease	hsa05417	Lipid and atherosclerosis	45721	216/8546	0.000153385	0.00245416	0.00151771	3304/3303/3725	3	CD4+ TEM	PT_normal	Up
Human Diseases	Infectious disease: bacterial	hsa05134	Legionellosis	45693	56/8546	0.000416463	0.00555285	0.003434	3304/3303	2	CD4+ TEM	PT_normal	Up
Organismal Systems	Aging	hsa04213	Longevity regulating pathway - multiple species	45693	62/8546	0.000510665	0.00583617	0.00360921	3304/3303	2	CD4+ TEM	PT_normal	Up
Organismal Systems	Immune system	hsa04612	Antigen processing and presentation	45693	81/8546	0.000871063	0.00871063	0.00538684	3304/3303	2	CD4+ TEM	PT_normal	Up
Human Diseases	Cancer: specific types	hsa05210	Colorectal cancer	45693	87/8546	0.00100434	0.00892744	0.00552091	4616/3725	2	CD4+ TEM	PT_normal	Up
Human Diseases	Infectious disease: parasitic	hsa05145	Toxoplasmosis	45693	112/8546	0.001659	0.013272	0.00820768	3304/3303	2	CD4+ TEM	PT_normal	Up
Cellular Processes	Cell growth and death	hsa04210	Apoptosis	45693	137/8546	0.00247175	0.0179764	0.011117	4616/3725	2	CD4+ TEM	PT_normal	Up
Human Diseases	Cancer: specific types	hsa05224	Breast cancer	45693	148/8546	0.0028787	0.0191913	0.0118683	4616/3725	2	CD4+ TEM	PT_normal	Up
Human Diseases	Infectious disease: viral	hsa05169	Epstein-Barr virus infection	45693	204/8546	0.00540745	0.0332766	0.0205789	4616/3725	2	CD4+ TEM	PT_normal	Up
Cellular Processes	Transport and catabolism	hsa04144	Endocytosis	45693	252/8546	0.00816573	0.0435506	0.0269326	3304/3303	2	CD4+ TEM	PT_normal	Up
Human Diseases	Infectious disease: bacterial	hsa05110	Vibrio cholerae infection	4/62	51/8546	0.00048631	0.0104209	0.00870239	60/527/10952/23480	4	CD4+Naive_T	PT_normal	Up
Human Diseases	Cardiovascular disease	hsa05415	Diabetic cardiomyopathy	7/62	205/8546	0.000663041	0.012432	0.0103818	2597/1337/1329/54539/9377/4715/4700	7	CD4+Naive_T	PT_normal	Up
Cellular Processes	Transport and catabolism	hsa04145	Phagosome	6/62	159/8546	0.000981699	0.0147255	0.0122971	3107/60/527/10952/23480/203068	6	CD4+Naive_T	PT_normal	Up
Human Diseases	Infectious disease: bacterial	hsa05132	Salmonella infection	7/62	251/8546	0.00214978	0.0230334	0.0192349	60/5216/2597/6281/391/7295/203068	7	CD4+Naive_T	PT_normal	Up
Organismal Systems	Immune system	hsa04612	Antigen processing and presentation	4/62	81/8546	0.00275351	0.0275351	0.0229942	3107/972/3303/3304	4	CD4+Naive_T	PT_normal	Up
Genetic Information Processing	Translation	hsa03010	Ribosome	7/33	172/8546	3.25265e-06	0.000383813	0.000373199	9349/6224/6157/6205/6144/6171/6235	7	CD4+Naive_T	PT_normal	Down
Human Diseases	Infectious disease: viral	hsa05171	Coronavirus disease - COVID-19	7/33	238/8546	2.7368e-05	0.00161471	0.00157006	9349/6224/6157/6205/6144/6171/6235	7	CD4+Naive_T	PT_normal	Down
Human Diseases	Cancer: overview	hsa05202	Transcriptional misregulation in cancer	5/33	198/8546	0.000888362	0.0349422	0.033976	4094/472/4297/64919/5966	5	CD4+Naive_T	PT_normal	Down
Organismal Systems	Immune system	hsa04612	Antigen processing and presentation	11/84	81/8546	2.93365e-10	5.80863e-08	4.78649e-08	3107/972/5720/5721/3123/3303/3113/3127/6890/3122/3115	11	CD4+Tex	PT_normal	Up
Human Diseases	Immune disease	hsa05330	Allograft rejection	7/84	39/8546	8.20598e-08	8.12392e-06	6.69435e-06	3107/3123/3113/3127/3002/3122/3115	7	CD4+Tex	PT_normal	Up
Human Diseases	Endocrine and metabolic disease	hsa04940	Type I diabetes mellitus	7/84	44/8546	1.96514e-07	1.14285e-05	9.41746e-06	3107/3123/3113/3127/3002/3122/3115	7	CD4+Tex	PT_normal	Up
Human Diseases	Immune disease	hsa05332	Graft-versus-host disease	7/84	45/8546	2.3088e-07	1.14285e-05	9.41746e-06	3107/3123/3113/3127/3002/3122/3115	7	CD4+Tex	PT_normal	Up
Cellular Processes	Transport and catabolism	hsa04145	Phagosome	11/84	159/8546	3.76938e-07	1.49267e-05	1.23001e-05	3107/60/527/3123/23480/3113/3127/3688/6890/3122/3115	11	CD4+Tex	PT_normal	Up
Human Diseases	Immune disease	hsa05320	Autoimmune thyroid disease	7/84	54/8546	8.39107e-07	2.76905e-05	2.28178e-05	3107/3123/3113/3127/3002/3122/3115	7	CD4+Tex	PT_normal	Up
Human Diseases	Cardiovascular disease	hsa05416	Viral myocarditis	7/84	70/8546	5.00467e-06	0.000141561	0.00011665	3107/60/3123/3113/3127/3122/3115	7	CD4+Tex	PT_normal	Up
Human Diseases	Infectious disease: viral	hsa05168	Herpes simplex virus 1 infection	10/84	182/8546	1.05755e-05	0.000261745	0.000215685	3107/330/972/6352/3123/3113/3127/6890/3122/3115	10	CD4+Tex	PT_normal	Up
Human Diseases	Infectious disease: parasitic	hsa05145	Toxoplasmosis	8/84	112/8546	1.29012e-05	0.000263347	0.000217006	330/3123/3303/3113/3127/3688/3122/3115	8	CD4+Tex	PT_normal	Up
Human Diseases	Immune disease	hsa05310	Asthma	5/84	32/8546	1.33004e-05	0.000263347	0.000217006	3123/3113/3127/3122/3115	5	CD4+Tex	PT_normal	Up
Human Diseases	Infectious disease: viral	hsa05169	Epstein-Barr virus infection	10/84	204/8546	2.85646e-05	0.000514162	0.000423685	3107/7431/3123/5971/3113/3127/6890/3122/1026/3115	10	CD4+Tex	PT_normal	Up
Human Diseases	Infectious disease: bacterial	hsa05132	Salmonella infection	11/84	251/8546	3.14184e-05	0.000518404	0.00042718	2597/5216/60/6281/330/103910/10627/7295/302/5898/8743	11	CD4+Tex	PT_normal	Up
Human Diseases	Immune disease	hsa05323	Rheumatoid arthritis	7/84	95/8546	3.78614e-05	0.000576659	0.000475184	6352/527/3123/3113/3127/3122/3115	7	CD4+Tex	PT_normal	Up
Human Diseases	Infectious disease: viral	hsa05164	Influenza A	9/84	173/8546	4.63696e-05	0.000655798	0.000540397	60/6352/3123/3113/3127/4599/3122/3115/8743	9	CD4+Tex	PT_normal	Up
Human Diseases	Infectious disease: viral	hsa05166	Human T-cell leukemia virus 1 infection	10/84	224/8546	6.33383e-05	0.000836066	0.000688943	3107/3123/5971/706/3113/3127/3122/1026/3115/5902	10	CD4+Tex	PT_normal	Up
Human Diseases	Infectious disease: parasitic	hsa05140	Leishmaniasis	6/84	79/8546	0.000118031	0.00134005	0.00110424	3123/3113/3127/3688/3122/3115	6	CD4+Tex	PT_normal	Up
Organismal Systems	Immune system	hsa04672	Intestinal immune network for IgA production	5/84	50/8546	0.000121823	0.00134005	0.00110424	3123/3113/3127/3122/3115	5	CD4+Tex	PT_normal	Up
Organismal Systems	Immune system	hsa04640	Hematopoietic cell lineage	6/84	100/8546	0.000429613	0.00425317	0.00350474	924/3123/3113/3127/3122/3115	6	CD4+Tex	PT_normal	Up
Human Diseases	Immune disease	hsa05321	Inflammatory bowel disease	5/84	66/8546	0.000454408	0.00428442	0.00353049	3123/3113/3127/3122/3115	5	CD4+Tex	PT_normal	Up
Human Diseases	Infectious disease: bacterial	hsa05131	Shigellosis	9/84	250/8546	0.000737592	0.00663833	0.00547018	5216/60/103910/10627/8878/6352/3688/81/824	9	CD4+Tex	PT_normal	Up
Organismal Systems	Immune system	hsa04670	Leukocyte transendothelial migration	6/84	116/8546	0.000943961	0.00812627	0.00669629	60/103910/10627/4267/3688/81	6	CD4+Tex	PT_normal	Up
Human Diseases	Infectious disease: bacterial	hsa05152	Tuberculosis	7/84	182/8546	0.00201557	0.0166285	0.0137024	972/527/3123/3113/3127/3122/3115	7	CD4+Tex	PT_normal	Up
Organismal Systems	Immune system	hsa04658	Th1 and Th2 cell differentiation	5/84	93/8546	0.00214894	0.0170196	0.0140246	3123/3113/3127/3122/3115	5	CD4+Tex	PT_normal	Up
Environmental Information Processing	Signaling molecules and interaction	hsa04060	Cytokine-cytokine receptor interaction	9/84	298/8546	0.00250503	0.0188193	0.0155076	10563/8784/6352/7293/6351/8718/2833/8743/10663	9	CD4+Tex	PT_normal	Up
Organismal Systems	Immune system	hsa04062	Chemokine signaling pathway	7/84	193/8546	0.00280664	0.0198469	0.0163545	10563/6352/2787/6351/2783/2833/10663	7	CD4+Tex	PT_normal	Up
Environmental Information Processing	Signaling molecules and interaction	hsa04061	Viral protein interaction with cytokine and cytokine receptor	5/84	100/8546	0.00295098	0.0201481	0.0166026	10563/6352/6351/2833/8743	5	CD4+Tex	PT_normal	Up
Cellular Processes	Cellular community - eukaryotes	hsa04510	Focal adhesion	7/84	203/8546	0.00371568	0.0237324	0.0195562	60/330/103910/10627/3688/81/824	7	CD4+Tex	PT_normal	Up
Organismal Systems	Immune system	hsa04659	Th17 cell differentiation	5/84	109/8546	0.00427545	0.0264543	0.0217992	3123/3113/3127/3122/3115	5	CD4+Tex	PT_normal	Up
Human Diseases	Infectious disease: viral	hsa05163	Human cytomegalovirus infection	7/84	226/8546	0.00664758	0.0387124	0.0319002	3107/6352/2787/6351/2783/6890/1026	7	CD4+Tex	PT_normal	Up
Cellular Processes	Cell motility	hsa04810	Regulation of actin cytoskeleton	7/84	232/8546	0.00763792	0.0432088	0.0356053	5216/60/103910/28984/10627/3688/81	7	CD4+Tex	PT_normal	Up
Human Diseases	Infectious disease: viral	hsa05171	Coronavirus disease - COVID-19	45759	238/8546	0.000243448	0.0241014	0.0202446	2353/6224/6157/6204	4	CD4+Tex	PT_normal	Down
Human Diseases	Endocrine and metabolic disease	hsa04933	AGE-RAGE signaling pathway in diabetic complications	45723	101/8546	5.41862e-05	0.000831841	8.54266e-05	1277/1278/1281	3	CD8+ TEM	PT_normal	Up
Human Diseases	Infectious disease: parasitic	hsa05146	Amoebiasis	45723	103/8546	5.74624e-05	0.000831841	8.54266e-05	1277/1278/1281	3	CD8+ TEM	PT_normal	Up
Organismal Systems	Immune system	hsa04611	Platelet activation	45723	126/8546	0.000104904	0.000944128	9.69579e-05	1277/1278/1281	3	CD8+ TEM	PT_normal	Up
Organismal Systems	Endocrine system	hsa04926	Relaxin signaling pathway	45723	130/8546	0.000115138	0.000944128	9.69579e-05	1277/1278/1281	3	CD8+ TEM	PT_normal	Up
Human Diseases	Immune disease	hsa05310	Asthma	45695	32/8546	0.000281948	0.00192665	0.000197858	3127/3117	2	CD8+ TEM	PT_normal	Up
Human Diseases	Immune disease	hsa05330	Allograft rejection	45695	39/8546	0.000420066	0.00227235	0.000233361	3127/3117	2	CD8+ TEM	PT_normal	Up
Human Diseases	Cardiovascular disease	hsa05415	Diabetic cardiomyopathy	45723	205/8546	0.000443385	0.00227235	0.000233361	1277/1278/1281	3	CD8+ TEM	PT_normal	Up
Human Diseases	Endocrine and metabolic disease	hsa04940	Type I diabetes mellitus	45695	44/8546	0.000535232	0.00229562	0.000235751	3127/3117	2	CD8+ TEM	PT_normal	Up
Human Diseases	Immune disease	hsa05332	Graft-versus-host disease	45695	45/8546	0.000559908	0.00229562	0.000235751	3127/3117	2	CD8+ TEM	PT_normal	Up
NA	NA	hsa04820	Cytoskeleton in muscle cells	45723	232/8546	0.000637599	0.0023625	0.000242618	1277/1278/1281	3	CD8+ TEM	PT_normal	Up
Organismal Systems	Immune system	hsa04672	Intestinal immune network for IgA production	45695	50/8546	0.000691462	0.0023625	0.000242618	3127/3117	2	CD8+ TEM	PT_normal	Up
Human Diseases	Immune disease	hsa05320	Autoimmune thyroid disease	45695	54/8546	0.000806479	0.00254351	0.000261208	3127/3117	2	CD8+ TEM	PT_normal	Up
Human Diseases	Immune disease	hsa05321	Inflammatory bowel disease	45695	66/8546	0.00120321	0.00352369	0.000361869	3127/3117	2	CD8+ TEM	PT_normal	Up
Human Diseases	Cardiovascular disease	hsa05416	Viral myocarditis	45695	70/8546	0.00135255	0.00369696	0.000379663	3127/3117	2	CD8+ TEM	PT_normal	Up
Human Diseases	Infectious disease: parasitic	hsa05140	Leishmaniasis	45695	79/8546	0.00171948	0.00435759	0.000447506	3127/3117	2	CD8+ TEM	PT_normal	Up
Organismal Systems	Immune system	hsa04612	Antigen processing and presentation	45695	81/8546	0.0018068	0.00435759	0.000447506	3127/3117	2	CD8+ TEM	PT_normal	Up
Organismal Systems	Immune system	hsa04658	Th1 and Th2 cell differentiation	45695	93/8546	0.00237447	0.00507646	0.000521331	3127/3117	2	CD8+ TEM	PT_normal	Up
Human Diseases	Immune disease	hsa05323	Rheumatoid arthritis	45695	95/8546	0.00247632	0.00507646	0.000521331	3127/3117	2	CD8+ TEM	PT_normal	Up
Organismal Systems	Immune system	hsa04640	Hematopoietic cell lineage	45695	100/8546	0.00273994	0.00530943	0.000545256	3127/3117	2	CD8+ TEM	PT_normal	Up
Organismal Systems	Immune system	hsa04659	Th17 cell differentiation	45695	109/8546	0.00324657	0.00578736	0.000594337	3127/3117	2	CD8+ TEM	PT_normal	Up
Human Diseases	Infectious disease: parasitic	hsa05145	Toxoplasmosis	45695	112/8546	0.00342456	0.00585029	0.0006008	3127/3117	2	CD8+ TEM	PT_normal	Up
Cellular Processes	Transport and catabolism	hsa04145	Phagosome	45695	159/8546	0.00679379	0.010443	0.00107245	3127/3117	2	CD8+ TEM	PT_normal	Up
Human Diseases	Infectious disease: viral	hsa05164	Influenza A	45695	173/8546	0.00800286	0.0117185	0.00120344	3127/3117	2	CD8+ TEM	PT_normal	Up
Human Diseases	Infectious disease: bacterial	hsa05152	Tuberculosis	45695	182/8546	0.00882846	0.0120656	0.00123908	3127/3117	2	CD8+ TEM	PT_normal	Up
Human Diseases	Infectious disease: viral	hsa05168	Herpes simplex virus 1 infection	45695	182/8546	0.00882846	0.0120656	0.00123908	3127/3117	2	CD8+ TEM	PT_normal	Up
Cellular Processes	Cellular community - eukaryotes	hsa04510	Focal adhesion	45695	203/8546	0.0108993	0.0136702	0.00140387	1277/1278	2	CD8+ TEM	PT_normal	Up
Human Diseases	Infectious disease: viral	hsa05169	Epstein-Barr virus infection	45695	204/8546	0.0110029	0.0136702	0.00140387	3127/3117	2	CD8+ TEM	PT_normal	Up
Human Diseases	Cancer: overview	hsa05205	Proteoglycans in cancer	45695	204/8546	0.0110029	0.0136702	0.00140387	1277/1278	2	CD8+ TEM	PT_normal	Up
Human Diseases	Infectious disease: viral	hsa05166	Human T-cell leukemia virus 1 infection	45695	224/8546	0.0131679	0.0158789	0.0016307	3127/3117	2	CD8+ TEM	PT_normal	Up
Human Diseases	Infectious disease: viral	hsa05165	Human papillomavirus infection	45695	333/8546	0.0279178	0.0327037	0.00335853	1277/1278	2	CD8+ TEM	PT_normal	Up
Environmental Information Processing	Signal transduction	hsa04151	PI3K-Akt signaling pathway	45695	362/8546	0.0326239	0.037155	0.00381566	1277/1278	2	CD8+ TEM	PT_normal	Up
Organismal Systems	Digestive system	hsa04971	Gastric acid secretion	45693	76/8546	0.000767114	0.00728759	0.00322995	495/496	2	CD8+ TEM	PT_normal	Down
Human Diseases	Immune disease	hsa05330	Allograft rejection	5/36	39/8546	5.16069e-07	2.66154e-05	1.72625e-05	3107/3123/3113/3127/3122	5	CD8+cytotoxic_T	PT_normal	Up
Organismal Systems	Immune system	hsa04612	Antigen processing and presentation	6/36	81/8546	9.3318e-07	2.66154e-05	1.72625e-05	3107/972/3123/3113/3127/3122	6	CD8+cytotoxic_T	PT_normal	Up
Human Diseases	Endocrine and metabolic disease	hsa04940	Type I diabetes mellitus	5/36	44/8546	9.58784e-07	2.66154e-05	1.72625e-05	3107/3123/3113/3127/3122	5	CD8+cytotoxic_T	PT_normal	Up
Human Diseases	Immune disease	hsa05332	Graft-versus-host disease	5/36	45/8546	1.07537e-06	2.66154e-05	1.72625e-05	3107/3123/3113/3127/3122	5	CD8+cytotoxic_T	PT_normal	Up
Human Diseases	Immune disease	hsa05320	Autoimmune thyroid disease	5/36	54/8546	2.70868e-06	5.36318e-05	3.47851e-05	3107/3123/3113/3127/3122	5	CD8+cytotoxic_T	PT_normal	Up
Human Diseases	Immune disease	hsa05321	Inflammatory bowel disease	5/36	66/8546	7.38102e-06	0.000121787	7.89899e-05	3123/3113/3127/3122/50615	5	CD8+cytotoxic_T	PT_normal	Up
Human Diseases	Immune disease	hsa05310	Asthma	4/36	32/8546	8.76904e-06	0.000122208	7.92633e-05	3123/3113/3127/3122	4	CD8+cytotoxic_T	PT_normal	Up
Human Diseases	Cardiovascular disease	hsa05416	Viral myocarditis	5/36	70/8546	9.87543e-06	0.000122208	7.92633e-05	3107/3123/3113/3127/3122	5	CD8+cytotoxic_T	PT_normal	Up
Human Diseases	Cardiovascular disease	hsa05415	Diabetic cardiomyopathy	7/36	205/8546	1.90681e-05	0.000209749	0.000136042	2597/4725/1329/4706/1281/1278/1277	7	CD8+cytotoxic_T	PT_normal	Up
Organismal Systems	Immune system	hsa04672	Intestinal immune network for IgA production	4/36	50/8546	5.32095e-05	0.000462743	0.000300131	3123/3113/3127/3122	4	CD8+cytotoxic_T	PT_normal	Up
Organismal Systems	Immune system	hsa04640	Hematopoietic cell lineage	5/36	100/8546	5.609e-05	0.000462743	0.000300131	3123/924/3113/3127/3122	5	CD8+cytotoxic_T	PT_normal	Up
Organismal Systems	Immune system	hsa04659	Th17 cell differentiation	5/36	109/8546	8.46952e-05	0.000598916	0.000388452	3123/3113/3127/3122/50615	5	CD8+cytotoxic_T	PT_normal	Up
Human Diseases	Infectious disease: viral	hsa05168	Herpes simplex virus 1 infection	6/36	182/8546	9.83468e-05	0.000649089	0.000420993	3107/972/3123/3113/3127/3122	6	CD8+cytotoxic_T	PT_normal	Up
Human Diseases	Infectious disease: parasitic	hsa05140	Leishmaniasis	4/36	79/8546	0.000318258	0.00196922	0.00127722	3123/3113/3127/3122	4	CD8+cytotoxic_T	PT_normal	Up
Cellular Processes	Transport and catabolism	hsa04145	Phagosome	5/36	159/8546	0.000495098	0.00288322	0.00187003	3107/3123/3113/3127/3122	5	CD8+cytotoxic_T	PT_normal	Up
Organismal Systems	Immune system	hsa04658	Th1 and Th2 cell differentiation	4/36	93/8546	0.000593073	0.0032619	0.00211564	3123/3113/3127/3122	4	CD8+cytotoxic_T	PT_normal	Up
Human Diseases	Immune disease	hsa05323	Rheumatoid arthritis	4/36	95/8546	0.000642801	0.00334933	0.00217235	3123/3113/3127/3122	4	CD8+cytotoxic_T	PT_normal	Up
Human Diseases	Infectious disease: bacterial	hsa05152	Tuberculosis	5/36	182/8546	0.000914712	0.00452782	0.00293671	972/3123/3113/3127/3122	5	CD8+cytotoxic_T	PT_normal	Up
Human Diseases	Infectious disease: parasitic	hsa05145	Toxoplasmosis	4/36	112/8546	0.00119187	0.00561882	0.00364432	3123/3113/3127/3122	4	CD8+cytotoxic_T	PT_normal	Up
Human Diseases	Infectious disease: viral	hsa05169	Epstein-Barr virus infection	5/36	204/8546	0.00152306	0.00685379	0.00444531	3107/3123/3113/3127/3122	5	CD8+cytotoxic_T	PT_normal	Up
Human Diseases	Infectious disease: viral	hsa05166	Human T-cell leukemia virus 1 infection	5/36	224/8546	0.00229825	0.00989247	0.00641617	3107/3123/3113/3127/3122	5	CD8+cytotoxic_T	PT_normal	Up
Human Diseases	Infectious disease: viral	hsa05164	Influenza A	4/36	173/8546	0.00576473	0.0228283	0.0148062	3123/3113/3127/3122	4	CD8+cytotoxic_T	PT_normal	Up
Human Diseases	Endocrine and metabolic disease	hsa04933	AGE-RAGE signaling pathway in diabetic complications	3/36	101/8546	0.00862334	0.032835	0.0212965	1281/1278/1277	3	CD8+cytotoxic_T	PT_normal	Up
Human Diseases	Infectious disease: parasitic	hsa05146	Amoebiasis	3/36	103/8546	0.00909881	0.0333623	0.0216385	1281/1278/1277	3	CD8+cytotoxic_T	PT_normal	Up
Environmental Information Processing	Signal transduction	hsa04066	HIF-1 signaling pathway	3/36	110/8546	0.010883	0.0371524	0.0240967	2597/3939/7076	3	CD8+cytotoxic_T	PT_normal	Up
Environmental Information Processing	Signal transduction	hsa04068	FoxO signaling pathway	8/63	133/8546	5.25598e-06	0.00105645	0.000863086	4616/10365/1647/10769/7040/23411/8660/2308	8	CD8+Naive_T	PT_normal	Up
Genetic Information Processing	Folding, sorting and degradation	hsa04141	Protein processing in endoplasmic reticulum	8/63	171/8546	3.30902e-05	0.00332556	0.00271688	3320/3326/10808/3301/3304/3303/1649/9709	8	CD8+Naive_T	PT_normal	Up
Environmental Information Processing	Signal transduction	hsa04010	MAPK signaling pathway	10/63	300/8546	5.99712e-05	0.00401807	0.00328263	4616/3304/3303/3164/1649/2872/1647/7040/3925/5578	10	CD8+Naive_T	PT_normal	Up
Organismal Systems	Aging	hsa04213	Longevity regulating pathway - multiple species	5/63	62/8546	8.67982e-05	0.00436161	0.00356329	3304/3303/23411/8660/2308	5	CD8+Naive_T	PT_normal	Up
Human Diseases	Cardiovascular disease	hsa05417	Lipid and atherosclerosis	8/63	216/8546	0.000171331	0.00688752	0.00562688	3320/3326/3304/3303/3329/1649/4792/5578	8	CD8+Naive_T	PT_normal	Up
Human Diseases	Infectious disease: bacterial	hsa05134	Legionellosis	4/63	56/8546	0.000739251	0.0247649	0.0202321	3304/3303/3329/4792	4	CD8+Naive_T	PT_normal	Up
Cellular Processes	Cell growth and death	hsa04210	Apoptosis	45723	137/8546	0.000134583	0.00645997	0.00382498	3002/330/8743	3	CD8+Tex	PT_normal	Up
Human Diseases	Immune disease	hsa05330	Allograft rejection	45695	39/8546	0.000420066	0.00671889	0.00397829	3002/3127	2	CD8+Tex	PT_normal	Up
Human Diseases	Endocrine and metabolic disease	hsa04940	Type I diabetes mellitus	45695	44/8546	0.000535232	0.00671889	0.00397829	3002/3127	2	CD8+Tex	PT_normal	Up
Human Diseases	Immune disease	hsa05332	Graft-versus-host disease	45695	45/8546	0.000559908	0.00671889	0.00397829	3002/3127	2	CD8+Tex	PT_normal	Up
Human Diseases	Immune disease	hsa05320	Autoimmune thyroid disease	45695	54/8546	0.000806479	0.0077422	0.00458419	3002/3127	2	CD8+Tex	PT_normal	Up
Environmental Information Processing	Signaling molecules and interaction	hsa04061	Viral protein interaction with cytokine and cytokine receptor	45695	100/8546	0.00273994	0.0205474	0.0121662	8743/10563	2	CD8+Tex	PT_normal	Up
Environmental Information Processing	Signal transduction	hsa04064	NF-kappa B signaling pathway	45695	105/8546	0.00301632	0.0205474	0.0121662	330/5971	2	CD8+Tex	PT_normal	Up
Human Diseases	Infectious disease: parasitic	hsa05145	Toxoplasmosis	45695	112/8546	0.00342456	0.0205474	0.0121662	3127/330	2	CD8+Tex	PT_normal	Up
Organismal Systems	Immune system	hsa04650	Natural killer cell mediated cytotoxicity	45695	134/8546	0.00486715	0.0259581	0.0153699	3002/8743	2	CD8+Tex	PT_normal	Up
Cellular Processes	Cell growth and death	hsa04217	Necroptosis	45695	159/8546	0.00679379	0.0326102	0.0193087	330/8743	2	CD8+Tex	PT_normal	Up
Human Diseases	Infectious disease: viral	hsa05164	Influenza A	45695	173/8546	0.00800286	0.0349216	0.0206772	3127/8743	2	CD8+Tex	PT_normal	Up
Human Diseases	Infectious disease: viral	hsa05168	Herpes simplex virus 1 infection	45695	182/8546	0.00882846	0.0353138	0.0209095	3127/330	2	CD8+Tex	PT_normal	Up
Human Diseases	Cancer: overview	hsa05202	Transcriptional misregulation in cancer	45695	198/8546	0.0103881	0.0377241	0.0223366	3002/330	2	CD8+Tex	PT_normal	Up
Human Diseases	Infectious disease: viral	hsa05169	Epstein-Barr virus infection	45695	204/8546	0.0110029	0.0377241	0.0223366	3127/5971	2	CD8+Tex	PT_normal	Up
Human Diseases	Infectious disease: viral	hsa05166	Human T-cell leukemia virus 1 infection	45695	224/8546	0.0131679	0.0421372	0.0249497	3127/5971	2	CD8+Tex	PT_normal	Up
Human Diseases	Infectious disease: bacterial	hsa05132	Salmonella infection	45695	251/8546	0.0163667	0.0491	0.0290724	330/8743	2	CD8+Tex	PT_normal	Up
Genetic Information Processing	Folding, sorting and degradation	hsa04141	Protein processing in endoplasmic reticulum	45859	171/8546	1.04292e-07	9.07341e-06	7.24555e-06	10808/3301/3320/3337/3326/3303/3304	7	CD8+Tex	PT_normal	Down
Organismal Systems	Endocrine system	hsa04915	Estrogen signaling pathway	45829	139/8546	7.37659e-07	3.20882e-05	2.56239e-05	2288/3725/3320/3326/3303/3304	6	CD8+Tex	PT_normal	Down
Human Diseases	Cardiovascular disease	hsa05417	Lipid and atherosclerosis	45829	216/8546	9.60673e-06	0.000278595	0.000222472	3725/3329/3320/3326/3303/3304	6	CD8+Tex	PT_normal	Down
Organismal Systems	Immune system	hsa04612	Antigen processing and presentation	45768	81/8546	3.96523e-05	0.000862438	0.000688698	3320/3326/3303/3304	4	CD8+Tex	PT_normal	Down
Organismal Systems	Immune system	hsa04659	Th17 cell differentiation	45768	109/8546	0.00012679	0.00220614	0.00176171	6095/3725/3320/3326	4	CD8+Tex	PT_normal	Down
Human Diseases	Infectious disease: bacterial	hsa05134	Legionellosis	45737	56/8546	0.000326039	0.00424605	0.00339068	3329/3303/3304	3	CD8+Tex	PT_normal	Down
Human Diseases	Cardiovascular disease	hsa05418	Fluid shear stress and atherosclerosis	45768	141/8546	0.000341636	0.00424605	0.00339068	3725/3320/1843/3326	4	CD8+Tex	PT_normal	Down
Organismal Systems	Immune system	hsa04621	NOD-like receptor signaling pathway	45768	189/8546	0.0010326	0.0112295	0.00896731	3725/3320/3326/10628	4	CD8+Tex	PT_normal	Down
Organismal Systems	Immune system	hsa04657	IL-17 signaling pathway	45737	95/8546	0.00153074	0.0147972	0.0118162	3725/3320/3326	3	CD8+Tex	PT_normal	Down
Organismal Systems	Environmental adaptation	hsa04710	Circadian rhythm	45709	34/8546	0.00307716	0.0243376	0.0194347	6095/5187	2	CD8+Tex	PT_normal	Down
Human Diseases	Infectious disease: viral	hsa05162	Measles	45737	139/8546	0.00451872	0.0327607	0.026161	3725/3303/3304	3	CD8+Tex	PT_normal	Down
Environmental Information Processing	Signal transduction	hsa04010	MAPK signaling pathway	45768	300/8546	0.00555169	0.0371536	0.0296689	3725/1843/3303/3304	4	CD8+Tex	PT_normal	Down
Organismal Systems	Immune system	hsa04640	Hematopoietic cell lineage	45658	100/8546	0.0117014	0.0294875	NA	3575	1	ILC	PT_normal	Down
Environmental Information Processing	Signal transduction	hsa04068	FoxO signaling pathway	45658	133/8546	0.0155628	0.0294875	NA	3575	1	ILC	PT_normal	Down
Environmental Information Processing	Signal transduction	hsa04630	JAK-STAT signaling pathway	45658	168/8546	0.0196583	0.0294875	NA	3575	1	ILC	PT_normal	Down
Environmental Information Processing	Signaling molecules and interaction	hsa04060	Cytokine-cytokine receptor interaction	45658	298/8546	0.0348701	0.0418441	NA	3575	1	ILC	PT_normal	Down
Environmental Information Processing	Signal transduction	hsa04151	PI3K-Akt signaling pathway	45658	362/8546	0.042359	0.042359	NA	3575	1	ILC	PT_normal	Down
Human Diseases	Infectious disease: parasitic	hsa05140	Leishmaniasis	45851	79/8546	7.22089e-12	5.12683e-10	3.11638e-10	3123/3127/3122/3688/3115/3689/3117	7	NK_CD16-	PT_normal	Up
Human Diseases	Immune disease	hsa05323	Rheumatoid arthritis	45851	95/8546	2.72546e-11	9.67537e-10	5.88125e-10	3123/3127/3122/3115/1435/3689/3117	7	NK_CD16-	PT_normal	Up
Human Diseases	Cardiovascular disease	hsa05416	Viral myocarditis	45821	70/8546	3.982e-10	9.42407e-09	5.72849e-09	3123/3127/3122/3115/3689/3117	6	NK_CD16-	PT_normal	Up
Human Diseases	Immune disease	hsa05310	Asthma	45790	32/8546	6.68799e-10	1.1202e-08	6.8092e-09	3123/3127/3122/3115/3117	5	NK_CD16-	PT_normal	Up
Organismal Systems	Immune system	hsa04612	Antigen processing and presentation	45821	81/8546	9.77994e-10	1.1202e-08	6.8092e-09	972/3123/3127/3122/3115/3117	6	NK_CD16-	PT_normal	Up
Cellular Processes	Transport and catabolism	hsa04145	Phagosome	45851	159/8546	1.05676e-09	1.1202e-08	6.8092e-09	3123/3127/3122/3688/3115/3689/3117	7	NK_CD16-	PT_normal	Up
Human Diseases	Immune disease	hsa05330	Allograft rejection	45790	39/8546	1.90173e-09	1.68778e-08	1.02593e-08	3123/3127/3122/3115/3117	5	NK_CD16-	PT_normal	Up
Human Diseases	Infectious disease: bacterial	hsa05152	Tuberculosis	45851	182/8546	2.72833e-09	2.15235e-08	1.30832e-08	972/3123/3127/3122/3115/3689/3117	7	NK_CD16-	PT_normal	Up
Organismal Systems	Immune system	hsa04640	Hematopoietic cell lineage	45821	100/8546	3.54422e-09	2.19366e-08	1.33343e-08	3123/3127/3122/3115/1435/3117	6	NK_CD16-	PT_normal	Up
Human Diseases	Endocrine and metabolic disease	hsa04940	Type I diabetes mellitus	45790	44/8546	3.57307e-09	2.19366e-08	1.33343e-08	3123/3127/3122/3115/3117	5	NK_CD16-	PT_normal	Up
Human Diseases	Immune disease	hsa05332	Graft-versus-host disease	45790	45/8546	4.01655e-09	2.19366e-08	1.33343e-08	3123/3127/3122/3115/3117	5	NK_CD16-	PT_normal	Up
Organismal Systems	Immune system	hsa04672	Intestinal immune network for IgA production	45790	50/8546	6.93823e-09	3.33836e-08	2.02925e-08	3123/3127/3122/3115/3117	5	NK_CD16-	PT_normal	Up
Human Diseases	Infectious disease: parasitic	hsa05145	Toxoplasmosis	45821	112/8546	7.05287e-09	3.33836e-08	2.02925e-08	3123/3127/3122/3688/3115/3117	6	NK_CD16-	PT_normal	Up
Human Diseases	Immune disease	hsa05320	Autoimmune thyroid disease	45790	54/8546	1.03237e-08	4.58116e-08	2.7847e-08	3123/3127/3122/3115/3117	5	NK_CD16-	PT_normal	Up
Human Diseases	Infectious disease: viral	hsa05166	Human T-cell leukemia virus 1 infection	45851	224/8546	1.16227e-08	4.8542e-08	2.95066e-08	3123/3127/3122/706/3115/3689/3117	7	NK_CD16-	PT_normal	Up
Human Diseases	Immune disease	hsa05321	Inflammatory bowel disease	45790	66/8546	2.89006e-08	1.13997e-07	6.92939e-08	3123/3127/3122/3115/3117	5	NK_CD16-	PT_normal	Up
Human Diseases	Infectious disease: viral	hsa05168	Herpes simplex virus 1 infection	45821	182/8546	1.30267e-07	4.86787e-07	2.95897e-07	972/3123/3127/3122/3115/3117	6	NK_CD16-	PT_normal	Up
Organismal Systems	Immune system	hsa04658	Th1 and Th2 cell differentiation	45790	93/8546	1.64541e-07	5.84119e-07	3.55061e-07	3123/3127/3122/3115/3117	5	NK_CD16-	PT_normal	Up
Organismal Systems	Immune system	hsa04659	Th17 cell differentiation	45790	109/8546	3.65251e-07	1.23489e-06	7.5064e-07	3123/3127/3122/3115/3117	5	NK_CD16-	PT_normal	Up
Human Diseases	Infectious disease: viral	hsa05164	Influenza A	45790	173/8546	3.62104e-06	1.1178e-05	6.79464e-06	3123/3127/3122/3115/3117	5	NK_CD16-	PT_normal	Up
Human Diseases	Infectious disease: viral	hsa05169	Epstein-Barr virus infection	45790	204/8546	8.12769e-06	2.40444e-05	1.46156e-05	3123/3127/3122/3115/3117	5	NK_CD16-	PT_normal	Up
Environmental Information Processing	Signal transduction	hsa04015	Rap1 signaling pathway	45729	212/8546	0.00358153	0.0101715	0.00618285	3688/1435/3689	3	NK_CD16-	PT_normal	Up
Human Diseases	Infectious disease: bacterial	hsa05133	Pertussis	45701	78/8546	0.00601015	0.0164123	0.00997637	3688/3689	2	NK_CD16-	PT_normal	Up
Human Diseases	Cancer: specific types	hsa05222	Small cell lung cancer	45701	93/8546	0.00845254	0.022227	0.0135109	3688/7185	2	NK_CD16-	PT_normal	Up
Organismal Systems	Immune system	hsa04670	Leukocyte transendothelial migration	45701	116/8546	0.0129215	0.0327654	0.0199167	3688/3689	2	NK_CD16-	PT_normal	Up
Environmental Information Processing	Signal transduction	hsa04668	TNF signaling pathway	45701	119/8546	0.0135666	0.0332148	0.0201899	1435/7185	2	NK_CD16-	PT_normal	Up
Human Diseases	Drug resistance: antineoplastic	hsa01524	Platinum drug resistance	45659	75/8546	0.0174761	0.0498802	0.00308856	330	1	NK_CD16+	PT_normal	Up
Human Diseases	Cancer: specific types	hsa05222	Small cell lung cancer	45659	93/8546	0.0216474	0.0498802	0.00308856	330	1	NK_CD16+	PT_normal	Up
Environmental Information Processing	Signal transduction	hsa04064	NF-kappa B signaling pathway	45659	105/8546	0.0244234	0.0498802	0.00308856	330	1	NK_CD16+	PT_normal	Up
Human Diseases	Infectious disease: parasitic	hsa05145	Toxoplasmosis	45659	112/8546	0.0260409	0.0498802	0.00308856	330	1	NK_CD16+	PT_normal	Up
Environmental Information Processing	Signal transduction	hsa04668	TNF signaling pathway	45659	119/8546	0.027657	0.0498802	0.00308856	330	1	NK_CD16+	PT_normal	Up
Cellular Processes	Cell growth and death	hsa04210	Apoptosis	45659	137/8546	0.0318066	0.0498802	0.00308856	330	1	NK_CD16+	PT_normal	Up
Genetic Information Processing	Folding, sorting and degradation	hsa04120	Ubiquitin mediated proteolysis	45659	142/8546	0.0329577	0.0498802	0.00308856	330	1	NK_CD16+	PT_normal	Up
Cellular Processes	Cellular community - eukaryotes	hsa04550	Signaling pathways regulating pluripotency of stem cells	45659	144/8546	0.033418	0.0498802	0.00308856	6498	1	NK_CD16+	PT_normal	Up
Cellular Processes	Cell growth and death	hsa04217	Necroptosis	45659	159/8546	0.0368664	0.0498802	0.00308856	330	1	NK_CD16+	PT_normal	Up
Human Diseases	Infectious disease: viral	hsa05168	Herpes simplex virus 1 infection	45659	182/8546	0.0421419	0.0498802	0.00308856	330	1	NK_CD16+	PT_normal	Up
Organismal Systems	Immune system	hsa04621	NOD-like receptor signaling pathway	45659	189/8546	0.0437446	0.0498802	0.00308856	330	1	NK_CD16+	PT_normal	Up
Human Diseases	Cancer: overview	hsa05202	Transcriptional misregulation in cancer	45659	198/8546	0.0458033	0.0498802	0.00308856	330	1	NK_CD16+	PT_normal	Up
Cellular Processes	Cellular community - eukaryotes	hsa04510	Focal adhesion	45659	203/8546	0.0469461	0.0498802	0.00308856	330	1	NK_CD16+	PT_normal	Up
Environmental Information Processing	Signaling molecules and interaction	hsa04061	Viral protein interaction with cytokine and cytokine receptor	45693	100/8546	0.00132485	0.041659	0.0339229	6375/6351	2	NK_CD16+	PT_normal	Down
Organismal Systems	Immune system	hsa04620	Toll-like receptor signaling pathway	45693	109/8546	0.00157204	0.041659	0.0339229	6351/2353	2	NK_CD16+	PT_normal	Down
Human Diseases	Cardiovascular disease	hsa05418	Fluid shear stress and atherosclerosis	45693	141/8546	0.00261627	0.0462208	0.0376376	1843/2353	2	NK_CD16+	PT_normal	Down
Human Diseases	Cardiovascular disease	hsa05416	Viral myocarditis	45755	70/8546	2.81912e-07	8.08016e-06	2.61706e-06	3127/3123/3689/3113	4	T_cycling	PT_normal	Up
Human Diseases	Infectious disease: parasitic	hsa05140	Leishmaniasis	45755	79/8546	4.60401e-07	8.08016e-06	2.61706e-06	3127/3123/3689/3113	4	T_cycling	PT_normal	Up
Human Diseases	Infectious disease: viral	hsa05166	Human T-cell leukemia virus 1 infection	45785	224/8546	6.21551e-07	8.08016e-06	2.61706e-06	3127/706/3123/3689/3113	5	T_cycling	PT_normal	Up
Human Diseases	Immune disease	hsa05323	Rheumatoid arthritis	45755	95/8546	9.69641e-07	9.454e-06	3.06202e-06	3127/3123/3689/3113	4	T_cycling	PT_normal	Up
Human Diseases	Immune disease	hsa05310	Asthma	45724	32/8546	2.63724e-06	1.71421e-05	5.55209e-06	3127/3123/3113	3	T_cycling	PT_normal	Up
Human Diseases	Immune disease	hsa05330	Allograft rejection	45724	39/8546	4.84428e-06	2.69896e-05	8.74157e-06	3127/3123/3113	3	T_cycling	PT_normal	Up
Human Diseases	Endocrine and metabolic disease	hsa04940	Type I diabetes mellitus	45724	44/8546	7.00478e-06	2.77045e-05	8.9731e-06	3127/3123/3113	3	T_cycling	PT_normal	Up
Human Diseases	Immune disease	hsa05332	Graft-versus-host disease	45724	45/8546	7.50182e-06	2.77045e-05	8.9731e-06	3127/3123/3113	3	T_cycling	PT_normal	Up
Cellular Processes	Transport and catabolism	hsa04145	Phagosome	45755	159/8546	7.62162e-06	2.77045e-05	8.9731e-06	3127/3123/3689/3113	4	T_cycling	PT_normal	Up
Organismal Systems	Immune system	hsa04672	Intestinal immune network for IgA production	45724	50/8546	1.03391e-05	3.36022e-05	1.08833e-05	3127/3123/3113	3	T_cycling	PT_normal	Up
Human Diseases	Infectious disease: bacterial	hsa05152	Tuberculosis	45755	182/8546	1.30332e-05	3.63849e-05	1.17846e-05	3127/3123/3689/3113	4	T_cycling	PT_normal	Up
Human Diseases	Immune disease	hsa05320	Autoimmune thyroid disease	45724	54/8546	1.30612e-05	3.63849e-05	1.17846e-05	3127/3123/3113	3	T_cycling	PT_normal	Up
Human Diseases	Immune disease	hsa05321	Inflammatory bowel disease	45724	66/8546	2.39691e-05	6.23198e-05	2.01845e-05	3127/3123/3113	3	T_cycling	PT_normal	Up
Organismal Systems	Immune system	hsa04612	Antigen processing and presentation	45724	81/8546	4.4396e-05	0.000108215	3.50495e-05	3127/3123/3113	3	T_cycling	PT_normal	Up
Organismal Systems	Immune system	hsa04658	Th1 and Th2 cell differentiation	45724	93/8546	6.71667e-05	0.000154088	4.99071e-05	3127/3123/3113	3	T_cycling	PT_normal	Up
Organismal Systems	Immune system	hsa04640	Hematopoietic cell lineage	45724	100/8546	8.34373e-05	0.000180781	5.85525e-05	3127/3123/3113	3	T_cycling	PT_normal	Up
Organismal Systems	Immune system	hsa04659	Th17 cell differentiation	45724	109/8546	0.000107896	0.000221471	7.17315e-05	3127/3123/3113	3	T_cycling	PT_normal	Up
Human Diseases	Infectious disease: parasitic	hsa05145	Toxoplasmosis	45724	112/8546	0.000116985	0.00022812	7.38851e-05	3127/3123/3113	3	T_cycling	PT_normal	Up
Human Diseases	Infectious disease: viral	hsa05164	Influenza A	45724	173/8546	0.000423673	0.000751056	0.000243257	3127/3123/3113	3	T_cycling	PT_normal	Up
Human Diseases	Infectious disease: viral	hsa05168	Herpes simplex virus 1 infection	45724	182/8546	0.000491753	0.000833842	0.00027007	3127/3123/3113	3	T_cycling	PT_normal	Up
Human Diseases	Infectious disease: viral	hsa05169	Epstein-Barr virus infection	45724	204/8546	0.000686999	0.00111637	0.000361578	3127/3123/3113	3	T_cycling	PT_normal	Up
Organismal Systems	Digestive system	hsa04978	Mineral absorption	45696	61/8546	0.00136507	0.00212951	0.00068972	4502/4493	2	T_cycling	PT_normal	Up
Human Diseases	Substance dependence	hsa05031	Amphetamine addiction	45658	69/8546	0.00807395	0.0252604	NA	2353	1	T_cycling	PT_normal	Down
Organismal Systems	Endocrine system	hsa04917	Prolactin signaling pathway	45658	71/8546	0.00830798	0.0252604	NA	2353	1	T_cycling	PT_normal	Down
Human Diseases	Infectious disease: bacterial	hsa05133	Pertussis	45658	78/8546	0.00912708	0.0252604	NA	2353	1	T_cycling	PT_normal	Down
Human Diseases	Infectious disease: parasitic	hsa05140	Leishmaniasis	45658	79/8546	0.00924409	0.0252604	NA	2353	1	T_cycling	PT_normal	Down
Human Diseases	Cancer: specific types	hsa05210	Colorectal cancer	45658	87/8546	0.0101802	0.0252604	NA	2353	1	T_cycling	PT_normal	Down
Human Diseases	Cancer: overview	hsa05235	PD-L1 expression and PD-1 checkpoint pathway in cancer	45658	90/8546	0.0105312	0.0252604	NA	2353	1	T_cycling	PT_normal	Down
Organismal Systems	Immune system	hsa04662	B cell receptor signaling pathway	45658	91/8546	0.0106483	0.0252604	NA	2353	1	T_cycling	PT_normal	Down
Organismal Systems	Immune system	hsa04658	Th1 and Th2 cell differentiation	45658	93/8546	0.0108823	0.0252604	NA	2353	1	T_cycling	PT_normal	Down
Organismal Systems	Immune system	hsa04657	IL-17 signaling pathway	45658	95/8546	0.0111163	0.0252604	NA	2353	1	T_cycling	PT_normal	Down
Human Diseases	Immune disease	hsa05323	Rheumatoid arthritis	45658	95/8546	0.0111163	0.0252604	NA	2353	1	T_cycling	PT_normal	Down
Organismal Systems	Environmental adaptation	hsa04713	Circadian entrainment	45658	97/8546	0.0113503	0.0252604	NA	2353	1	T_cycling	PT_normal	Down
Human Diseases	Drug resistance: antineoplastic	hsa01522	Endocrine resistance	45658	99/8546	0.0115844	0.0252604	NA	2353	1	T_cycling	PT_normal	Down
Human Diseases	Cancer: overview	hsa05231	Choline metabolism in cancer	45658	99/8546	0.0115844	0.0252604	NA	2353	1	T_cycling	PT_normal	Down
Human Diseases	Infectious disease: parasitic	hsa05142	Chagas disease	45658	103/8546	0.0120524	0.0252604	NA	2353	1	T_cycling	PT_normal	Down
Organismal Systems	Immune system	hsa04620	Toll-like receptor signaling pathway	45658	109/8546	0.0127545	0.0252604	NA	2353	1	T_cycling	PT_normal	Down
Organismal Systems	Immune system	hsa04659	Th17 cell differentiation	45658	109/8546	0.0127545	0.0252604	NA	2353	1	T_cycling	PT_normal	Down
Organismal Systems	Endocrine system	hsa04928	Parathyroid hormone synthesis, secretion and action	45658	115/8546	0.0134566	0.0252604	NA	2353	1	T_cycling	PT_normal	Down
Organismal Systems	Nervous system	hsa04725	Cholinergic synapse	45658	116/8546	0.0135736	0.0252604	NA	2353	1	T_cycling	PT_normal	Down
Environmental Information Processing	Signal transduction	hsa04668	TNF signaling pathway	45658	119/8546	0.0139246	0.0252604	NA	2353	1	T_cycling	PT_normal	Down
Organismal Systems	Immune system	hsa04660	T cell receptor signaling pathway	45658	122/8546	0.0142757	0.0252604	NA	2353	1	T_cycling	PT_normal	Down
Organismal Systems	Endocrine system	hsa04935	Growth hormone synthesis, secretion and action	45658	122/8546	0.0142757	0.0252604	NA	2353	1	T_cycling	PT_normal	Down
Organismal Systems	Endocrine system	hsa04926	Relaxin signaling pathway	45658	130/8546	0.0152118	0.0252604	NA	2353	1	T_cycling	PT_normal	Down
Organismal Systems	Nervous system	hsa04728	Dopaminergic synapse	45658	132/8546	0.0154458	0.0252604	NA	2353	1	T_cycling	PT_normal	Down
Cellular Processes	Cell growth and death	hsa04210	Apoptosis	45658	137/8546	0.0160309	0.0252604	NA	2353	1	T_cycling	PT_normal	Down
Human Diseases	Infectious disease: bacterial	hsa05135	Yersinia infection	45658	138/8546	0.0161479	0.0252604	NA	2353	1	T_cycling	PT_normal	Down
Organismal Systems	Endocrine system	hsa04915	Estrogen signaling pathway	45658	139/8546	0.0162649	0.0252604	NA	2353	1	T_cycling	PT_normal	Down
Human Diseases	Infectious disease: viral	hsa05162	Measles	45658	139/8546	0.0162649	0.0252604	NA	2353	1	T_cycling	PT_normal	Down
Human Diseases	Cardiovascular disease	hsa05418	Fluid shear stress and atherosclerosis	45658	141/8546	0.0164989	0.0252604	NA	2353	1	T_cycling	PT_normal	Down
Organismal Systems	Development and regeneration	hsa04380	Osteoclast differentiation	45658	143/8546	0.016733	0.0252604	NA	2353	1	T_cycling	PT_normal	Down
Human Diseases	Cancer: specific types	hsa05224	Breast cancer	45658	148/8546	0.017318	0.0252604	NA	2353	1	T_cycling	PT_normal	Down
Organismal Systems	Endocrine system	hsa04921	Oxytocin signaling pathway	45658	155/8546	0.0181371	0.0252604	NA	2353	1	T_cycling	PT_normal	Down
Human Diseases	Infectious disease: viral	hsa05161	Hepatitis B	45658	163/8546	0.0190733	0.025431	NA	2353	1	T_cycling	PT_normal	Down
Human Diseases	Infectious disease: viral	hsa05167	Kaposi sarcoma-associated herpesvirus infection	45658	196/8546	0.0229347	0.0285057	NA	2353	1	T_cycling	PT_normal	Down
Human Diseases	Infectious disease: bacterial	hsa05130	Pathogenic Escherichia coli infection	45658	203/8546	0.0237538	0.0285057	NA	2353	1	T_cycling	PT_normal	Down
Human Diseases	Infectious disease: viral	hsa05170	Human immunodeficiency virus 1 infection	45658	213/8546	0.0249239	0.0285057	NA	2353	1	T_cycling	PT_normal	Down
Human Diseases	Cancer: overview	hsa05207	Chemical carcinogenesis - receptor activation	45658	215/8546	0.025158	0.0285057	NA	2353	1	T_cycling	PT_normal	Down
Human Diseases	Cardiovascular disease	hsa05417	Lipid and atherosclerosis	45658	216/8546	0.025275	0.0285057	NA	2353	1	T_cycling	PT_normal	Down
Human Diseases	Infectious disease: viral	hsa05166	Human T-cell leukemia virus 1 infection	45658	224/8546	0.0262111	0.0285057	NA	2353	1	T_cycling	PT_normal	Down
Environmental Information Processing	Signal transduction	hsa04024	cAMP signaling pathway	45658	226/8546	0.0264451	0.0285057	NA	2353	1	T_cycling	PT_normal	Down
Human Diseases	Cancer: overview	hsa05208	Chemical carcinogenesis - reactive oxygen species	45658	227/8546	0.0265621	0.0285057	NA	2353	1	T_cycling	PT_normal	Down
Human Diseases	Infectious disease: viral	hsa05171	Coronavirus disease - COVID-19	45658	238/8546	0.0278493	0.0291754	NA	2353	1	T_cycling	PT_normal	Down
Human Diseases	Infectious disease: bacterial	hsa05132	Salmonella infection	45658	251/8546	0.0293705	0.0300535	NA	2353	1	T_cycling	PT_normal	Down
Environmental Information Processing	Signal transduction	hsa04010	MAPK signaling pathway	45658	300/8546	0.0351041	0.0351041	NA	2353	1	T_cycling	PT_normal	Down
Environmental Information Processing	Signaling molecules and interaction	hsa04060	Cytokine-cytokine receptor interaction	45821	298/8546	2.38629e-06	0.000131246	0.000118058	50616/3604/55801/149233/3605/10663	6	Th17	PT_normal	Down
Human Diseases	Immune disease	hsa05321	Inflammatory bowel disease	45729	66/8546	0.000119072	0.00327449	0.00294547	50616/149233/3605	3	Th17	PT_normal	Down
Organismal Systems	Immune system	hsa04659	Th17 cell differentiation	45729	109/8546	0.000525967	0.00964273	0.00867384	50616/149233/3605	3	Th17	PT_normal	Down
Environmental Information Processing	Signal transduction	hsa04630	JAK-STAT signaling pathway	45729	168/8546	0.00184608	0.0253836	0.0228331	50616/55801/149233	3	Th17	PT_normal	Down
Human Diseases	Immune disease	hsa05310	Asthma	45702	32/8546	0.00120193	0.032706	0.0214548	3113/3127	2	Treg	PT_normal	Up
Human Diseases	Immune disease	hsa05330	Allograft rejection	45702	39/8546	0.0017839	0.032706	0.0214548	3113/3127	2	Treg	PT_normal	Up
Human Diseases	Endocrine and metabolic disease	hsa04940	Type I diabetes mellitus	45702	44/8546	0.00226679	0.032706	0.0214548	3113/3127	2	Treg	PT_normal	Up
Human Diseases	Immune disease	hsa05332	Graft-versus-host disease	45702	45/8546	0.00237	0.032706	0.0214548	3113/3127	2	Treg	PT_normal	Up
Organismal Systems	Immune system	hsa04672	Intestinal immune network for IgA production	45702	50/8546	0.00291889	0.0334848	0.0219656	3113/3127	2	Treg	PT_normal	Up
Human Diseases	Immune disease	hsa05320	Autoimmune thyroid disease	45702	54/8546	0.00339701	0.0334848	0.0219656	3113/3127	2	Treg	PT_normal	Up
Human Diseases	Immune disease	hsa05321	Inflammatory bowel disease	45702	66/8546	0.00503514	0.0431229	0.0282881	3113/3127	2	Treg	PT_normal	Up
Human Diseases	Cardiovascular disease	hsa05416	Viral myocarditis	45702	70/8546	0.00564777	0.0431229	0.0282881	3113/3127	2	Treg	PT_normal	Up
Human Diseases	Infectious disease: parasitic	hsa05140	Leishmaniasis	45702	79/8546	0.00714494	0.0431229	0.0282881	3113/3127	2	Treg	PT_normal	Up
Human Diseases	Infectious disease: bacterial	hsa05132	Salmonella infection	45730	251/8546	0.00716754	0.0431229	0.0282881	5216/6281/7295	3	Treg	PT_normal	Up
Organismal Systems	Immune system	hsa04612	Antigen processing and presentation	45702	81/8546	0.00749964	0.0431229	0.0282881	3113/3127	2	Treg	PT_normal	Up

## Sheet: SupTable7
SupTable7 Quantifying up- and downregulated genes for each NK/T cell subtype across tumor stage comparisons.
Annotation_name	Stage_comparison	Gene_num	Sig
CD8+ TEM	PM-I vs PM-II	267	Up
CD8+ TEM	PM-I vs PM-II	21	Down
CD8+ TEM	PM-I vs PM-III	551	Up
CD8+ TEM	PM-I vs PM-III	20	Down
CD8+ TEM	PM-I vs PM-IV	582	Up
CD8+ TEM	PM-I vs PM-IV	53	Down
CD8+ TEM	PM-II vs PM-III	28	Up
CD8+ TEM	PM-II vs PM-III	16	Down
CD8+ TEM	PM-II vs PM-IV	93	Up
CD8+ TEM	PM-II vs PM-IV	79	Down
CD8+ TEM	PM-III vs PM-IV	95	Up
CD8+ TEM	PM-III vs PM-IV	143	Down
ILC	PM-I vs PM-II	0	Up
ILC	PM-I vs PM-II	0	Down
ILC	PM-I vs PM-III	0	Up
ILC	PM-I vs PM-III	0	Down
ILC	PM-II vs PM-III	0	Up
ILC	PM-II vs PM-III	0	Down
NK_CD16+	PM-I vs PM-II	146	Up
NK_CD16+	PM-I vs PM-II	20	Down
NK_CD16+	PM-I vs PM-III	82	Up
NK_CD16+	PM-I vs PM-III	16	Down
NK_CD16+	PM-I vs PM-IV	448	Up
NK_CD16+	PM-I vs PM-IV	19	Down
NK_CD16+	PM-II vs PM-III	8	Up
NK_CD16+	PM-II vs PM-III	13	Down
NK_CD16+	PM-II vs PM-IV	40	Up
NK_CD16+	PM-II vs PM-IV	5	Down
NK_CD16+	PM-III vs PM-IV	86	Up
NK_CD16+	PM-III vs PM-IV	9	Down
NK_CD16-	PM-I vs PM-II	179	Up
NK_CD16-	PM-I vs PM-II	32	Down
NK_CD16-	PM-I vs PM-III	7	Up
NK_CD16-	PM-I vs PM-III	9	Down
NK_CD16-	PM-I vs PM-IV	80	Up
NK_CD16-	PM-I vs PM-IV	27	Down
NK_CD16-	PM-II vs PM-III	31	Up
NK_CD16-	PM-II vs PM-III	72	Down
NK_CD16-	PM-II vs PM-IV	77	Up
NK_CD16-	PM-II vs PM-IV	100	Down
NK_CD16-	PM-III vs PM-IV	85	Up
NK_CD16-	PM-III vs PM-IV	41	Down
CD4+Naive_T	PM-I vs PM-II	135	Up
CD4+Naive_T	PM-I vs PM-II	17	Down
CD4+Naive_T	PM-I vs PM-III	151	Up
CD4+Naive_T	PM-I vs PM-III	18	Down
CD4+Naive_T	PM-I vs PM-IV	130	Up
CD4+Naive_T	PM-I vs PM-IV	22	Down
CD4+Naive_T	PM-II vs PM-III	16	Up
CD4+Naive_T	PM-II vs PM-III	8	Down
CD4+Naive_T	PM-II vs PM-IV	27	Up
CD4+Naive_T	PM-II vs PM-IV	22	Down
CD4+Naive_T	PM-III vs PM-IV	43	Up
CD4+Naive_T	PM-III vs PM-IV	30	Down
CD4+Tex	PM-I vs PM-II	193	Up
CD4+Tex	PM-I vs PM-II	9	Down
CD4+Tex	PM-I vs PM-III	71	Up
CD4+Tex	PM-I vs PM-III	7	Down
CD4+Tex	PM-I vs PM-IV	3	Up
CD4+Tex	PM-I vs PM-IV	0	Down
CD4+Tex	PM-II vs PM-III	17	Up
CD4+Tex	PM-II vs PM-III	63	Down
CD4+Tex	PM-II vs PM-IV	3	Up
CD4+Tex	PM-II vs PM-IV	0	Down
CD4+Tex	PM-III vs PM-IV	1	Up
CD4+Tex	PM-III vs PM-IV	0	Down
CD4+ TEM	PM-I vs PM-II	0	Up
CD4+ TEM	PM-I vs PM-II	0	Down
CD4+ TEM	PM-I vs PM-III	2	Up
CD4+ TEM	PM-I vs PM-III	0	Down
CD4+ TEM	PM-I vs PM-IV	0	Up
CD4+ TEM	PM-I vs PM-IV	0	Down
CD4+ TEM	PM-II vs PM-III	0	Up
CD4+ TEM	PM-II vs PM-III	0	Down
CD4+ TEM	PM-II vs PM-IV	0	Up
CD4+ TEM	PM-II vs PM-IV	0	Down
CD4+ TEM	PM-III vs PM-IV	0	Up
CD4+ TEM	PM-III vs PM-IV	0	Down
CD8+Naive_T	PM-II vs PM-III	0	Up
CD8+Naive_T	PM-II vs PM-III	0	Down
T_cycling	PM-I vs PM-II	940	Up
T_cycling	PM-I vs PM-II	59	Down
T_cycling	PM-I vs PM-III	1080	Up
T_cycling	PM-I vs PM-III	41	Down
T_cycling	PM-I vs PM-IV	1	Up
T_cycling	PM-I vs PM-IV	6	Down
T_cycling	PM-II vs PM-III	71	Up
T_cycling	PM-II vs PM-III	46	Down
T_cycling	PM-II vs PM-IV	0	Up
T_cycling	PM-II vs PM-IV	0	Down
T_cycling	PM-III vs PM-IV	0	Up
T_cycling	PM-III vs PM-IV	0	Down
CD8+cytotoxic_T	PM-I vs PM-II	265	Up
CD8+cytotoxic_T	PM-I vs PM-II	37	Down
CD8+cytotoxic_T	PM-I vs PM-III	150	Up
CD8+cytotoxic_T	PM-I vs PM-III	21	Down
CD8+cytotoxic_T	PM-I vs PM-IV	486	Up
CD8+cytotoxic_T	PM-I vs PM-IV	42	Down
CD8+cytotoxic_T	PM-II vs PM-III	33	Up
CD8+cytotoxic_T	PM-II vs PM-III	35	Down
CD8+cytotoxic_T	PM-II vs PM-IV	91	Up
CD8+cytotoxic_T	PM-II vs PM-IV	45	Down
CD8+cytotoxic_T	PM-III vs PM-IV	99	Up
CD8+cytotoxic_T	PM-III vs PM-IV	58	Down
CD8+Tex	PM-I vs PM-II	637	Up
CD8+Tex	PM-I vs PM-II	41	Down
CD8+Tex	PM-I vs PM-III	363	Up
CD8+Tex	PM-I vs PM-III	17	Down
CD8+Tex	PM-I vs PM-IV	93	Up
CD8+Tex	PM-I vs PM-IV	33	Down
CD8+Tex	PM-II vs PM-III	99	Up
CD8+Tex	PM-II vs PM-III	86	Down
CD8+Tex	PM-II vs PM-IV	24	Up
CD8+Tex	PM-II vs PM-IV	20	Down
CD8+Tex	PM-III vs PM-IV	42	Up
CD8+Tex	PM-III vs PM-IV	39	Down
Th17	PM-I vs PM-II	174	Up
Th17	PM-I vs PM-II	15	Down
Th17	PM-I vs PM-III	177	Up
Th17	PM-I vs PM-III	17	Down
Th17	PM-I vs PM-IV	267	Up
Th17	PM-I vs PM-IV	35	Down
Th17	PM-II vs PM-III	12	Up
Th17	PM-II vs PM-III	11	Down
Th17	PM-II vs PM-IV	73	Up
Th17	PM-II vs PM-IV	58	Down
Th17	PM-III vs PM-IV	67	Up
Th17	PM-III vs PM-IV	55	Down
Treg	PM-I vs PM-II	596	Up
Treg	PM-I vs PM-II	36	Down
Treg	PM-I vs PM-III	665	Up
Treg	PM-I vs PM-III	54	Down
Treg	PM-I vs PM-IV	262	Up
Treg	PM-I vs PM-IV	29	Down
Treg	PM-II vs PM-III	18	Up
Treg	PM-II vs PM-III	12	Down
Treg	PM-II vs PM-IV	45	Up
Treg	PM-II vs PM-IV	8	Down
Treg	PM-III vs PM-IV	51	Up
Treg	PM-III vs PM-IV	25	Down

## Sheet: SupTable8
SupTable8 The relative abundance of myeloid cell subtypes across tissue types.
Sample	annotation_name	count	total_count	proportion	Type
GSE134520-CAG2	Neutrophil	0	1	0	CAG
GSE134520-CAG2	Mφ_CD163L1+	0	1	0	CAG
GSE134520-CAG2	Mφ_SPP1+	1	1	1	CAG
GSE134520-CAG2	Mono_CD14+	0	1	0	CAG
GSE134520-CAG2	cDC2	0	1	0	CAG
GSE134520-CAG2	Mφ_MLXIPL+	0	1	0	CAG
GSE134520-CAG2	Mono_CD16+	0	1	0	CAG
GSE134520-CAG2	Mφ_TREM2+	0	1	0	CAG
GSE134520-CAG2	LAMP3+	0	1	0	CAG
GSE134520-CAG2	Mφ_cyc	0	1	0	CAG
GSE134520-CAG2	cDC1	0	1	0	CAG
GSE134520-CAG2	pDC	0	1	0	CAG
GSE134520-CAG3	Neutrophil	0	9	0	CAG
GSE134520-CAG3	Mφ_CD163L1+	0	9	0	CAG
GSE134520-CAG3	Mφ_SPP1+	3	9	0.333333	CAG
GSE134520-CAG3	Mono_CD14+	0	9	0	CAG
GSE134520-CAG3	cDC2	1	9	0.111111	CAG
GSE134520-CAG3	Mφ_MLXIPL+	0	9	0	CAG
GSE134520-CAG3	Mono_CD16+	0	9	0	CAG
GSE134520-CAG3	Mφ_TREM2+	3	9	0.333333	CAG
GSE134520-CAG3	LAMP3+	0	9	0	CAG
GSE134520-CAG3	Mφ_cyc	1	9	0.111111	CAG
GSE134520-CAG3	cDC1	1	9	0.111111	CAG
GSE134520-CAG3	pDC	0	9	0	CAG
GSE134520-EGC	Neutrophil	0	5	0	PT
GSE134520-EGC	Mφ_CD163L1+	0	5	0	PT
GSE134520-EGC	Mφ_SPP1+	0	5	0	PT
GSE134520-EGC	Mono_CD14+	1	5	0.2	PT
GSE134520-EGC	cDC2	4	5	0.8	PT
GSE134520-EGC	Mφ_MLXIPL+	0	5	0	PT
GSE134520-EGC	Mono_CD16+	0	5	0	PT
GSE134520-EGC	Mφ_TREM2+	0	5	0	PT
GSE134520-EGC	LAMP3+	0	5	0	PT
GSE134520-EGC	Mφ_cyc	0	5	0	PT
GSE134520-EGC	cDC1	0	5	0	PT
GSE134520-EGC	pDC	0	5	0	PT
GSE134520-IMS1	Neutrophil	1	37	0.027027	IMS
GSE134520-IMS1	Mφ_CD163L1+	4	37	0.108108	IMS
GSE134520-IMS1	Mφ_SPP1+	6	37	0.162162	IMS
GSE134520-IMS1	Mono_CD14+	2	37	0.0540541	IMS
GSE134520-IMS1	cDC2	3	37	0.0810811	IMS
GSE134520-IMS1	Mφ_MLXIPL+	0	37	0	IMS
GSE134520-IMS1	Mono_CD16+	0	37	0	IMS
GSE134520-IMS1	Mφ_TREM2+	18	37	0.486486	IMS
GSE134520-IMS1	LAMP3+	2	37	0.0540541	IMS
GSE134520-IMS1	Mφ_cyc	1	37	0.027027	IMS
GSE134520-IMS1	cDC1	0	37	0	IMS
GSE134520-IMS1	pDC	0	37	0	IMS
GSE134520-IMS2	Neutrophil	0	16	0	IMS
GSE134520-IMS2	Mφ_CD163L1+	1	16	0.0625	IMS
GSE134520-IMS2	Mφ_SPP1+	6	16	0.375	IMS
GSE134520-IMS2	Mono_CD14+	2	16	0.125	IMS
GSE134520-IMS2	cDC2	4	16	0.25	IMS
GSE134520-IMS2	Mφ_MLXIPL+	0	16	0	IMS
GSE134520-IMS2	Mono_CD16+	0	16	0	IMS
GSE134520-IMS2	Mφ_TREM2+	3	16	0.1875	IMS
GSE134520-IMS2	LAMP3+	0	16	0	IMS
GSE134520-IMS2	Mφ_cyc	0	16	0	IMS
GSE134520-IMS2	cDC1	0	16	0	IMS
GSE134520-IMS2	pDC	0	16	0	IMS
GSE134520-IMS3	Neutrophil	0	9	0	IMS
GSE134520-IMS3	Mφ_CD163L1+	0	9	0	IMS
GSE134520-IMS3	Mφ_SPP1+	3	9	0.333333	IMS
GSE134520-IMS3	Mono_CD14+	1	9	0.111111	IMS
GSE134520-IMS3	cDC2	3	9	0.333333	IMS
GSE134520-IMS3	Mφ_MLXIPL+	0	9	0	IMS
GSE134520-IMS3	Mono_CD16+	0	9	0	IMS
GSE134520-IMS3	Mφ_TREM2+	0	9	0	IMS
GSE134520-IMS3	LAMP3+	0	9	0	IMS
GSE134520-IMS3	Mφ_cyc	0	9	0	IMS
GSE134520-IMS3	cDC1	2	9	0.222222	IMS
GSE134520-IMS3	pDC	0	9	0	IMS
GSE134520-IMS4	Neutrophil	0	28	0	IMS
GSE134520-IMS4	Mφ_CD163L1+	4	28	0.142857	IMS
GSE134520-IMS4	Mφ_SPP1+	7	28	0.25	IMS
GSE134520-IMS4	Mono_CD14+	5	28	0.178571	IMS
GSE134520-IMS4	cDC2	5	28	0.178571	IMS
GSE134520-IMS4	Mφ_MLXIPL+	0	28	0	IMS
GSE134520-IMS4	Mono_CD16+	0	28	0	IMS
GSE134520-IMS4	Mφ_TREM2+	5	28	0.178571	IMS
GSE134520-IMS4	LAMP3+	1	28	0.0357143	IMS
GSE134520-IMS4	Mφ_cyc	0	28	0	IMS
GSE134520-IMS4	cDC1	1	28	0.0357143	IMS
GSE134520-IMS4	pDC	0	28	0	IMS
GSE134520-IMW1	Neutrophil	0	68	0	IMW
GSE134520-IMW1	Mφ_CD163L1+	7	68	0.102941	IMW
GSE134520-IMW1	Mφ_SPP1+	12	68	0.176471	IMW
GSE134520-IMW1	Mono_CD14+	4	68	0.0588235	IMW
GSE134520-IMW1	cDC2	8	68	0.117647	IMW
GSE134520-IMW1	Mφ_MLXIPL+	0	68	0	IMW
GSE134520-IMW1	Mono_CD16+	0	68	0	IMW
GSE134520-IMW1	Mφ_TREM2+	30	68	0.441176	IMW
GSE134520-IMW1	LAMP3+	2	68	0.0294118	IMW
GSE134520-IMW1	Mφ_cyc	2	68	0.0294118	IMW
GSE134520-IMW1	cDC1	3	68	0.0441176	IMW
GSE134520-IMW1	pDC	0	68	0	IMW
GSE134520-IMW2	Neutrophil	0	47	0	IMW
GSE134520-IMW2	Mφ_CD163L1+	0	47	0	IMW
GSE134520-IMW2	Mφ_SPP1+	24	47	0.510638	IMW
GSE134520-IMW2	Mono_CD14+	2	47	0.0425532	IMW
GSE134520-IMW2	cDC2	8	47	0.170213	IMW
GSE134520-IMW2	Mφ_MLXIPL+	0	47	0	IMW
GSE134520-IMW2	Mono_CD16+	0	47	0	IMW
GSE134520-IMW2	Mφ_TREM2+	9	47	0.191489	IMW
GSE134520-IMW2	LAMP3+	1	47	0.0212766	IMW
GSE134520-IMW2	Mφ_cyc	2	47	0.0425532	IMW
GSE134520-IMW2	cDC1	1	47	0.0212766	IMW
GSE134520-IMW2	pDC	0	47	0	IMW
GSE134520-NAG1	Neutrophil	0	4	0	NAG
GSE134520-NAG1	Mφ_CD163L1+	0	4	0	NAG
GSE134520-NAG1	Mφ_SPP1+	3	4	0.75	NAG
GSE134520-NAG1	Mono_CD14+	1	4	0.25	NAG
GSE134520-NAG1	cDC2	0	4	0	NAG
GSE134520-NAG1	Mφ_MLXIPL+	0	4	0	NAG
GSE134520-NAG1	Mono_CD16+	0	4	0	NAG
GSE134520-NAG1	Mφ_TREM2+	0	4	0	NAG
GSE134520-NAG1	LAMP3+	0	4	0	NAG
GSE134520-NAG1	Mφ_cyc	0	4	0	NAG
GSE134520-NAG1	cDC1	0	4	0	NAG
GSE134520-NAG1	pDC	0	4	0	NAG
GSE134520-NAG2	Neutrophil	0	25	0	NAG
GSE134520-NAG2	Mφ_CD163L1+	2	25	0.08	NAG
GSE134520-NAG2	Mφ_SPP1+	11	25	0.44	NAG
GSE134520-NAG2	Mono_CD14+	3	25	0.12	NAG
GSE134520-NAG2	cDC2	2	25	0.08	NAG
GSE134520-NAG2	Mφ_MLXIPL+	0	25	0	NAG
GSE134520-NAG2	Mono_CD16+	1	25	0.04	NAG
GSE134520-NAG2	Mφ_TREM2+	4	25	0.16	NAG
GSE134520-NAG2	LAMP3+	0	25	0	NAG
GSE134520-NAG2	Mφ_cyc	0	25	0	NAG
GSE134520-NAG2	cDC1	2	25	0.08	NAG
GSE134520-NAG2	pDC	0	25	0	NAG
GSE134520-NAG3	Neutrophil	0	15	0	NAG
GSE134520-NAG3	Mφ_CD163L1+	0	15	0	NAG
GSE134520-NAG3	Mφ_SPP1+	4	15	0.266667	NAG
GSE134520-NAG3	Mono_CD14+	0	15	0	NAG
GSE134520-NAG3	cDC2	8	15	0.533333	NAG
GSE134520-NAG3	Mφ_MLXIPL+	0	15	0	NAG
GSE134520-NAG3	Mono_CD16+	0	15	0	NAG
GSE134520-NAG3	Mφ_TREM2+	3	15	0.2	NAG
GSE134520-NAG3	LAMP3+	0	15	0	NAG
GSE134520-NAG3	Mφ_cyc	0	15	0	NAG
GSE134520-NAG3	cDC1	0	15	0	NAG
GSE134520-NAG3	pDC	0	15	0	NAG
GSE163558-LN1	Neutrophil	24	51	0.470588	Metastasis
GSE163558-LN1	Mφ_CD163L1+	2	51	0.0392157	Metastasis
GSE163558-LN1	Mφ_SPP1+	1	51	0.0196078	Metastasis
GSE163558-LN1	Mono_CD14+	0	51	0	Metastasis
GSE163558-LN1	cDC2	9	51	0.176471	Metastasis
GSE163558-LN1	Mφ_MLXIPL+	0	51	0	Metastasis
GSE163558-LN1	Mono_CD16+	4	51	0.0784314	Metastasis
GSE163558-LN1	Mφ_TREM2+	5	51	0.0980392	Metastasis
GSE163558-LN1	LAMP3+	2	51	0.0392157	Metastasis
GSE163558-LN1	Mφ_cyc	1	51	0.0196078	Metastasis
GSE163558-LN1	cDC1	1	51	0.0196078	Metastasis
GSE163558-LN1	pDC	2	51	0.0392157	Metastasis
GSE163558-LN2	Neutrophil	31	187	0.165775	Metastasis
GSE163558-LN2	Mφ_CD163L1+	13	187	0.0695187	Metastasis
GSE163558-LN2	Mφ_SPP1+	4	187	0.0213904	Metastasis
GSE163558-LN2	Mono_CD14+	0	187	0	Metastasis
GSE163558-LN2	cDC2	51	187	0.272727	Metastasis
GSE163558-LN2	Mφ_MLXIPL+	0	187	0	Metastasis
GSE163558-LN2	Mono_CD16+	5	187	0.026738	Metastasis
GSE163558-LN2	Mφ_TREM2+	18	187	0.0962567	Metastasis
GSE163558-LN2	LAMP3+	32	187	0.171123	Metastasis
GSE163558-LN2	Mφ_cyc	3	187	0.0160428	Metastasis
GSE163558-LN2	cDC1	6	187	0.0320856	Metastasis
GSE163558-LN2	pDC	24	187	0.128342	Metastasis
GSE163558-Li1	Neutrophil	28	89	0.314607	Metastasis
GSE163558-Li1	Mφ_CD163L1+	9	89	0.101124	Metastasis
GSE163558-Li1	Mφ_SPP1+	0	89	0	Metastasis
GSE163558-Li1	Mono_CD14+	0	89	0	Metastasis
GSE163558-Li1	cDC2	7	89	0.0786517	Metastasis
GSE163558-Li1	Mφ_MLXIPL+	2	89	0.0224719	Metastasis
GSE163558-Li1	Mono_CD16+	30	89	0.337079	Metastasis
GSE163558-Li1	Mφ_TREM2+	5	89	0.0561798	Metastasis
GSE163558-Li1	LAMP3+	0	89	0	Metastasis
GSE163558-Li1	Mφ_cyc	3	89	0.0337079	Metastasis
GSE163558-Li1	cDC1	5	89	0.0561798	Metastasis
GSE163558-Li1	pDC	0	89	0	Metastasis
GSE163558-Li2	Neutrophil	70	155	0.451613	Metastasis
GSE163558-Li2	Mφ_CD163L1+	7	155	0.0451613	Metastasis
GSE163558-Li2	Mφ_SPP1+	2	155	0.0129032	Metastasis
GSE163558-Li2	Mono_CD14+	0	155	0	Metastasis
GSE163558-Li2	cDC2	32	155	0.206452	Metastasis
GSE163558-Li2	Mφ_MLXIPL+	0	155	0	Metastasis
GSE163558-Li2	Mono_CD16+	9	155	0.0580645	Metastasis
GSE163558-Li2	Mφ_TREM2+	9	155	0.0580645	Metastasis
GSE163558-Li2	LAMP3+	1	155	0.00645161	Metastasis
GSE163558-Li2	Mφ_cyc	2	155	0.0129032	Metastasis
GSE163558-Li2	cDC1	22	155	0.141935	Metastasis
GSE163558-Li2	pDC	1	155	0.00645161	Metastasis
GSE163558-NT1	Neutrophil	10	40	0.25	Adj_Normal
GSE163558-NT1	Mφ_CD163L1+	9	40	0.225	Adj_Normal
GSE163558-NT1	Mφ_SPP1+	0	40	0	Adj_Normal
GSE163558-NT1	Mono_CD14+	0	40	0	Adj_Normal
GSE163558-NT1	cDC2	5	40	0.125	Adj_Normal
GSE163558-NT1	Mφ_MLXIPL+	0	40	0	Adj_Normal
GSE163558-NT1	Mono_CD16+	8	40	0.2	Adj_Normal
GSE163558-NT1	Mφ_TREM2+	7	40	0.175	Adj_Normal
GSE163558-NT1	LAMP3+	0	40	0	Adj_Normal
GSE163558-NT1	Mφ_cyc	0	40	0	Adj_Normal
GSE163558-NT1	cDC1	1	40	0.025	Adj_Normal
GSE163558-NT1	pDC	0	40	0	Adj_Normal
GSE163558-O1	Neutrophil	139	490	0.283673	Metastasis
GSE163558-O1	Mφ_CD163L1+	214	490	0.436735	Metastasis
GSE163558-O1	Mφ_SPP1+	1	490	0.00204082	Metastasis
GSE163558-O1	Mono_CD14+	0	490	0	Metastasis
GSE163558-O1	cDC2	33	490	0.0673469	Metastasis
GSE163558-O1	Mφ_MLXIPL+	3	490	0.00612245	Metastasis
GSE163558-O1	Mono_CD16+	29	490	0.0591837	Metastasis
GSE163558-O1	Mφ_TREM2+	52	490	0.106122	Metastasis
GSE163558-O1	LAMP3+	3	490	0.00612245	Metastasis
GSE163558-O1	Mφ_cyc	12	490	0.0244898	Metastasis
GSE163558-O1	cDC1	2	490	0.00408163	Metastasis
GSE163558-O1	pDC	2	490	0.00408163	Metastasis
GSE163558-P1	Neutrophil	695	1030	0.674757	Metastasis
GSE163558-P1	Mφ_CD163L1+	174	1030	0.168932	Metastasis
GSE163558-P1	Mφ_SPP1+	14	1030	0.0135922	Metastasis
GSE163558-P1	Mono_CD14+	4	1030	0.0038835	Metastasis
GSE163558-P1	cDC2	16	1030	0.015534	Metastasis
GSE163558-P1	Mφ_MLXIPL+	3	1030	0.00291262	Metastasis
GSE163558-P1	Mono_CD16+	25	1030	0.0242718	Metastasis
GSE163558-P1	Mφ_TREM2+	89	1030	0.0864078	Metastasis
GSE163558-P1	LAMP3+	5	1030	0.00485437	Metastasis
GSE163558-P1	Mφ_cyc	3	1030	0.00291262	Metastasis
GSE163558-P1	cDC1	2	1030	0.00194175	Metastasis
GSE163558-P1	pDC	0	1030	0	Metastasis
GSE163558-PT1	Neutrophil	1257	1445	0.869896	PT
GSE163558-PT1	Mφ_CD163L1+	16	1445	0.0110727	PT
GSE163558-PT1	Mφ_SPP1+	2	1445	0.00138408	PT
GSE163558-PT1	Mono_CD14+	74	1445	0.0512111	PT
GSE163558-PT1	cDC2	7	1445	0.00484429	PT
GSE163558-PT1	Mφ_MLXIPL+	0	1445	0	PT
GSE163558-PT1	Mono_CD16+	58	1445	0.0401384	PT
GSE163558-PT1	Mφ_TREM2+	6	1445	0.00415225	PT
GSE163558-PT1	LAMP3+	17	1445	0.0117647	PT
GSE163558-PT1	Mφ_cyc	5	1445	0.00346021	PT
GSE163558-PT1	cDC1	2	1445	0.00138408	PT
GSE163558-PT1	pDC	1	1445	0.000692042	PT
GSE163558-PT2	Neutrophil	797	1532	0.520235	PT
GSE163558-PT2	Mφ_CD163L1+	299	1532	0.19517	PT
GSE163558-PT2	Mφ_SPP1+	1	1532	0.000652742	PT
GSE163558-PT2	Mono_CD14+	56	1532	0.0365535	PT
GSE163558-PT2	cDC2	25	1532	0.0163185	PT
GSE163558-PT2	Mφ_MLXIPL+	1	1532	0.000652742	PT
GSE163558-PT2	Mono_CD16+	258	1532	0.168407	PT
GSE163558-PT2	Mφ_TREM2+	27	1532	0.017624	PT
GSE163558-PT2	LAMP3+	18	1532	0.0117493	PT
GSE163558-PT2	Mφ_cyc	28	1532	0.0182768	PT
GSE163558-PT2	cDC1	3	1532	0.00195822	PT
GSE163558-PT2	pDC	19	1532	0.0124021	PT
GSE163558-PT3	Neutrophil	465	565	0.823009	PT
GSE163558-PT3	Mφ_CD163L1+	10	565	0.0176991	PT
GSE163558-PT3	Mφ_SPP1+	4	565	0.00707965	PT
GSE163558-PT3	Mono_CD14+	38	565	0.0672566	PT
GSE163558-PT3	cDC2	5	565	0.00884956	PT
GSE163558-PT3	Mφ_MLXIPL+	1	565	0.00176991	PT
GSE163558-PT3	Mono_CD16+	14	565	0.0247788	PT
GSE163558-PT3	Mφ_TREM2+	22	565	0.0389381	PT
GSE163558-PT3	LAMP3+	2	565	0.00353982	PT
GSE163558-PT3	Mφ_cyc	2	565	0.00353982	PT
GSE163558-PT3	cDC1	0	565	0	PT
GSE163558-PT3	pDC	2	565	0.00353982	PT
GSE183904-sample1	Neutrophil	0	65	0	Adj_Normal
GSE183904-sample1	Mφ_CD163L1+	22	65	0.338462	Adj_Normal
GSE183904-sample1	Mφ_SPP1+	2	65	0.0307692	Adj_Normal
GSE183904-sample1	Mono_CD14+	2	65	0.0307692	Adj_Normal
GSE183904-sample1	cDC2	19	65	0.292308	Adj_Normal
GSE183904-sample1	Mφ_MLXIPL+	0	65	0	Adj_Normal
GSE183904-sample1	Mono_CD16+	8	65	0.123077	Adj_Normal
GSE183904-sample1	Mφ_TREM2+	3	65	0.0461538	Adj_Normal
GSE183904-sample1	LAMP3+	1	65	0.0153846	Adj_Normal
GSE183904-sample1	Mφ_cyc	4	65	0.0615385	Adj_Normal
GSE183904-sample1	cDC1	4	65	0.0615385	Adj_Normal
GSE183904-sample1	pDC	0	65	0	Adj_Normal
GSE183904-sample2	Neutrophil	13	204	0.0637255	PT
GSE183904-sample2	Mφ_CD163L1+	61	204	0.29902	PT
GSE183904-sample2	Mφ_SPP1+	6	204	0.0294118	PT
GSE183904-sample2	Mono_CD14+	47	204	0.230392	PT
GSE183904-sample2	cDC2	23	204	0.112745	PT
GSE183904-sample2	Mφ_MLXIPL+	1	204	0.00490196	PT
GSE183904-sample2	Mono_CD16+	19	204	0.0931373	PT
GSE183904-sample2	Mφ_TREM2+	8	204	0.0392157	PT
GSE183904-sample2	LAMP3+	15	204	0.0735294	PT
GSE183904-sample2	Mφ_cyc	4	204	0.0196078	PT
GSE183904-sample2	cDC1	4	204	0.0196078	PT
GSE183904-sample2	pDC	3	204	0.0147059	PT
GSE183904-sample3	Neutrophil	2	766	0.00261097	PT
GSE183904-sample3	Mφ_CD163L1+	313	766	0.408616	PT
GSE183904-sample3	Mφ_SPP1+	29	766	0.037859	PT
GSE183904-sample3	Mono_CD14+	53	766	0.0691906	PT
GSE183904-sample3	cDC2	91	766	0.118799	PT
GSE183904-sample3	Mφ_MLXIPL+	3	766	0.00391645	PT
GSE183904-sample3	Mono_CD16+	175	766	0.22846	PT
GSE183904-sample3	Mφ_TREM2+	44	766	0.0574413	PT
GSE183904-sample3	LAMP3+	8	766	0.0104439	PT
GSE183904-sample3	Mφ_cyc	37	766	0.0483029	PT
GSE183904-sample3	cDC1	5	766	0.00652742	PT
GSE183904-sample3	pDC	6	766	0.0078329	PT
GSE183904-sample4	Neutrophil	4	164	0.0243902	Adj_Normal
GSE183904-sample4	Mφ_CD163L1+	40	164	0.243902	Adj_Normal
GSE183904-sample4	Mφ_SPP1+	4	164	0.0243902	Adj_Normal
GSE183904-sample4	Mono_CD14+	56	164	0.341463	Adj_Normal
GSE183904-sample4	cDC2	11	164	0.0670732	Adj_Normal
GSE183904-sample4	Mφ_MLXIPL+	0	164	0	Adj_Normal
GSE183904-sample4	Mono_CD16+	31	164	0.189024	Adj_Normal
GSE183904-sample4	Mφ_TREM2+	9	164	0.054878	Adj_Normal
GSE183904-sample4	LAMP3+	3	164	0.0182927	Adj_Normal
GSE183904-sample4	Mφ_cyc	3	164	0.0182927	Adj_Normal
GSE183904-sample4	cDC1	1	164	0.00609756	Adj_Normal
GSE183904-sample4	pDC	2	164	0.0121951	Adj_Normal
GSE183904-sample5	Neutrophil	0	88	0	PT
GSE183904-sample5	Mφ_CD163L1+	40	88	0.454545	PT
GSE183904-sample5	Mφ_SPP1+	7	88	0.0795455	PT
GSE183904-sample5	Mono_CD14+	7	88	0.0795455	PT
GSE183904-sample5	cDC2	9	88	0.102273	PT
GSE183904-sample5	Mφ_MLXIPL+	0	88	0	PT
GSE183904-sample5	Mono_CD16+	12	88	0.136364	PT
GSE183904-sample5	Mφ_TREM2+	9	88	0.102273	PT
GSE183904-sample5	LAMP3+	1	88	0.0113636	PT
GSE183904-sample5	Mφ_cyc	3	88	0.0340909	PT
GSE183904-sample5	cDC1	0	88	0	PT
GSE183904-sample5	pDC	0	88	0	PT
GSE183904-sample6	Neutrophil	1	57	0.0175439	Adj_Normal
GSE183904-sample6	Mφ_CD163L1+	15	57	0.263158	Adj_Normal
GSE183904-sample6	Mφ_SPP1+	9	57	0.157895	Adj_Normal
GSE183904-sample6	Mono_CD14+	4	57	0.0701754	Adj_Normal
GSE183904-sample6	cDC2	2	57	0.0350877	Adj_Normal
GSE183904-sample6	Mφ_MLXIPL+	0	57	0	Adj_Normal
GSE183904-sample6	Mono_CD16+	10	57	0.175439	Adj_Normal
GSE183904-sample6	Mφ_TREM2+	15	57	0.263158	Adj_Normal
GSE183904-sample6	LAMP3+	0	57	0	Adj_Normal
GSE183904-sample6	Mφ_cyc	0	57	0	Adj_Normal
GSE183904-sample6	cDC1	1	57	0.0175439	Adj_Normal
GSE183904-sample6	pDC	0	57	0	Adj_Normal
GSE183904-sample7	Neutrophil	0	84	0	PT
GSE183904-sample7	Mφ_CD163L1+	27	84	0.321429	PT
GSE183904-sample7	Mφ_SPP1+	10	84	0.119048	PT
GSE183904-sample7	Mono_CD14+	4	84	0.047619	PT
GSE183904-sample7	cDC2	15	84	0.178571	PT
GSE183904-sample7	Mφ_MLXIPL+	2	84	0.0238095	PT
GSE183904-sample7	Mono_CD16+	6	84	0.0714286	PT
GSE183904-sample7	Mφ_TREM2+	12	84	0.142857	PT
GSE183904-sample7	LAMP3+	2	84	0.0238095	PT
GSE183904-sample7	Mφ_cyc	6	84	0.0714286	PT
GSE183904-sample7	cDC1	0	84	0	PT
GSE183904-sample7	pDC	0	84	0	PT
GSE183904-sample8	Neutrophil	0	381	0	PT
GSE183904-sample8	Mφ_CD163L1+	20	381	0.0524934	PT
GSE183904-sample8	Mφ_SPP1+	15	381	0.0393701	PT
GSE183904-sample8	Mono_CD14+	11	381	0.0288714	PT
GSE183904-sample8	cDC2	111	381	0.291339	PT
GSE183904-sample8	Mφ_MLXIPL+	15	381	0.0393701	PT
GSE183904-sample8	Mono_CD16+	5	381	0.0131234	PT
GSE183904-sample8	Mφ_TREM2+	180	381	0.472441	PT
GSE183904-sample8	LAMP3+	2	381	0.00524934	PT
GSE183904-sample8	Mφ_cyc	14	381	0.0367454	PT
GSE183904-sample8	cDC1	5	381	0.0131234	PT
GSE183904-sample8	pDC	3	381	0.00787402	PT
GSE183904-sample9	Neutrophil	0	35	0	Adj_Normal
GSE183904-sample9	Mφ_CD163L1+	12	35	0.342857	Adj_Normal
GSE183904-sample9	Mφ_SPP1+	7	35	0.2	Adj_Normal
GSE183904-sample9	Mono_CD14+	0	35	0	Adj_Normal
GSE183904-sample9	cDC2	11	35	0.314286	Adj_Normal
GSE183904-sample9	Mφ_MLXIPL+	0	35	0	Adj_Normal
GSE183904-sample9	Mono_CD16+	3	35	0.0857143	Adj_Normal
GSE183904-sample9	Mφ_TREM2+	1	35	0.0285714	Adj_Normal
GSE183904-sample9	LAMP3+	0	35	0	Adj_Normal
GSE183904-sample9	Mφ_cyc	1	35	0.0285714	Adj_Normal
GSE183904-sample9	cDC1	0	35	0	Adj_Normal
GSE183904-sample9	pDC	0	35	0	Adj_Normal
GSE183904-sample10	Neutrophil	0	91	0	PT
GSE183904-sample10	Mφ_CD163L1+	31	91	0.340659	PT
GSE183904-sample10	Mφ_SPP1+	11	91	0.120879	PT
GSE183904-sample10	Mono_CD14+	5	91	0.0549451	PT
GSE183904-sample10	cDC2	26	91	0.285714	PT
GSE183904-sample10	Mφ_MLXIPL+	2	91	0.021978	PT
GSE183904-sample10	Mono_CD16+	5	91	0.0549451	PT
GSE183904-sample10	Mφ_TREM2+	5	91	0.0549451	PT
GSE183904-sample10	LAMP3+	3	91	0.032967	PT
GSE183904-sample10	Mφ_cyc	1	91	0.010989	PT
GSE183904-sample10	cDC1	2	91	0.021978	PT
GSE183904-sample10	pDC	0	91	0	PT
GSE183904-sample11	Neutrophil	0	199	0	Adj_Normal
GSE183904-sample11	Mφ_CD163L1+	31	199	0.155779	Adj_Normal
GSE183904-sample11	Mφ_SPP1+	91	199	0.457286	Adj_Normal
GSE183904-sample11	Mono_CD14+	10	199	0.0502513	Adj_Normal
GSE183904-sample11	cDC2	23	199	0.115578	Adj_Normal
GSE183904-sample11	Mφ_MLXIPL+	5	199	0.0251256	Adj_Normal
GSE183904-sample11	Mono_CD16+	10	199	0.0502513	Adj_Normal
GSE183904-sample11	Mφ_TREM2+	24	199	0.120603	Adj_Normal
GSE183904-sample11	LAMP3+	1	199	0.00502513	Adj_Normal
GSE183904-sample11	Mφ_cyc	3	199	0.0150754	Adj_Normal
GSE183904-sample11	cDC1	0	199	0	Adj_Normal
GSE183904-sample11	pDC	1	199	0.00502513	Adj_Normal
GSE183904-sample12	Neutrophil	0	135	0	PT
GSE183904-sample12	Mφ_CD163L1+	8	135	0.0592593	PT
GSE183904-sample12	Mφ_SPP1+	44	135	0.325926	PT
GSE183904-sample12	Mono_CD14+	4	135	0.0296296	PT
GSE183904-sample12	cDC2	28	135	0.207407	PT
GSE183904-sample12	Mφ_MLXIPL+	9	135	0.0666667	PT
GSE183904-sample12	Mono_CD16+	31	135	0.22963	PT
GSE183904-sample12	Mφ_TREM2+	8	135	0.0592593	PT
GSE183904-sample12	LAMP3+	0	135	0	PT
GSE183904-sample12	Mφ_cyc	2	135	0.0148148	PT
GSE183904-sample12	cDC1	0	135	0	PT
GSE183904-sample12	pDC	1	135	0.00740741	PT
GSE183904-sample13	Neutrophil	0	66	0	PT
GSE183904-sample13	Mφ_CD163L1+	21	66	0.318182	PT
GSE183904-sample13	Mφ_SPP1+	5	66	0.0757576	PT
GSE183904-sample13	Mono_CD14+	11	66	0.166667	PT
GSE183904-sample13	cDC2	15	66	0.227273	PT
GSE183904-sample13	Mφ_MLXIPL+	0	66	0	PT
GSE183904-sample13	Mono_CD16+	4	66	0.0606061	PT
GSE183904-sample13	Mφ_TREM2+	2	66	0.030303	PT
GSE183904-sample13	LAMP3+	0	66	0	PT
GSE183904-sample13	Mφ_cyc	2	66	0.030303	PT
GSE183904-sample13	cDC1	5	66	0.0757576	PT
GSE183904-sample13	pDC	1	66	0.0151515	PT
GSE183904-sample14	Neutrophil	1	256	0.00390625	PT
GSE183904-sample14	Mφ_CD163L1+	42	256	0.164062	PT
GSE183904-sample14	Mφ_SPP1+	13	256	0.0507812	PT
GSE183904-sample14	Mono_CD14+	23	256	0.0898438	PT
GSE183904-sample14	cDC2	34	256	0.132812	PT
GSE183904-sample14	Mφ_MLXIPL+	0	256	0	PT
GSE183904-sample14	Mono_CD16+	12	256	0.046875	PT
GSE183904-sample14	Mφ_TREM2+	90	256	0.351562	PT
GSE183904-sample14	LAMP3+	15	256	0.0585938	PT
GSE183904-sample14	Mφ_cyc	13	256	0.0507812	PT
GSE183904-sample14	cDC1	13	256	0.0507812	PT
GSE183904-sample14	pDC	0	256	0	PT
GSE183904-sample15	Neutrophil	6	620	0.00967742	PT
GSE183904-sample15	Mφ_CD163L1+	188	620	0.303226	PT
GSE183904-sample15	Mφ_SPP1+	43	620	0.0693548	PT
GSE183904-sample15	Mono_CD14+	150	620	0.241935	PT
GSE183904-sample15	cDC2	46	620	0.0741935	PT
GSE183904-sample15	Mφ_MLXIPL+	0	620	0	PT
GSE183904-sample15	Mono_CD16+	18	620	0.0290323	PT
GSE183904-sample15	Mφ_TREM2+	120	620	0.193548	PT
GSE183904-sample15	LAMP3+	9	620	0.0145161	PT
GSE183904-sample15	Mφ_cyc	19	620	0.0306452	PT
GSE183904-sample15	cDC1	16	620	0.0258065	PT
GSE183904-sample15	pDC	5	620	0.00806452	PT
GSE183904-sample16	Neutrophil	11	418	0.0263158	PT
GSE183904-sample16	Mφ_CD163L1+	23	418	0.0550239	PT
GSE183904-sample16	Mφ_SPP1+	2	418	0.00478469	PT
GSE183904-sample16	Mono_CD14+	329	418	0.787081	PT
GSE183904-sample16	cDC2	4	418	0.00956938	PT
GSE183904-sample16	Mφ_MLXIPL+	0	418	0	PT
GSE183904-sample16	Mono_CD16+	28	418	0.0669856	PT
GSE183904-sample16	Mφ_TREM2+	9	418	0.0215311	PT
GSE183904-sample16	LAMP3+	9	418	0.0215311	PT
GSE183904-sample16	Mφ_cyc	1	418	0.00239234	PT
GSE183904-sample16	cDC1	1	418	0.00239234	PT
GSE183904-sample16	pDC	1	418	0.00239234	PT
GSE183904-sample17	Neutrophil	2	2557	0.000782167	PT
GSE183904-sample17	Mφ_CD163L1+	29	2557	0.0113414	PT
GSE183904-sample17	Mφ_SPP1+	2031	2557	0.79429	PT
GSE183904-sample17	Mono_CD14+	153	2557	0.0598357	PT
GSE183904-sample17	cDC2	131	2557	0.0512319	PT
GSE183904-sample17	Mφ_MLXIPL+	35	2557	0.0136879	PT
GSE183904-sample17	Mono_CD16+	14	2557	0.00547517	PT
GSE183904-sample17	Mφ_TREM2+	127	2557	0.0496676	PT
GSE183904-sample17	LAMP3+	0	2557	0	PT
GSE183904-sample17	Mφ_cyc	30	2557	0.0117325	PT
GSE183904-sample17	cDC1	4	2557	0.00156433	PT
GSE183904-sample17	pDC	1	2557	0.000391083	PT
GSE183904-sample18	Neutrophil	0	166	0	PT
GSE183904-sample18	Mφ_CD163L1+	84	166	0.506024	PT
GSE183904-sample18	Mφ_SPP1+	10	166	0.060241	PT
GSE183904-sample18	Mono_CD14+	16	166	0.0963855	PT
GSE183904-sample18	cDC2	30	166	0.180723	PT
GSE183904-sample18	Mφ_MLXIPL+	0	166	0	PT
GSE183904-sample18	Mono_CD16+	2	166	0.0120482	PT
GSE183904-sample18	Mφ_TREM2+	8	166	0.0481928	PT
GSE183904-sample18	LAMP3+	6	166	0.0361446	PT
GSE183904-sample18	Mφ_cyc	2	166	0.0120482	PT
GSE183904-sample18	cDC1	8	166	0.0481928	PT
GSE183904-sample18	pDC	0	166	0	PT
GSE183904-sample19	Neutrophil	0	104	0	Metastasis
GSE183904-sample19	Mφ_CD163L1+	15	104	0.144231	Metastasis
GSE183904-sample19	Mφ_SPP1+	14	104	0.134615	Metastasis
GSE183904-sample19	Mono_CD14+	12	104	0.115385	Metastasis
GSE183904-sample19	cDC2	17	104	0.163462	Metastasis
GSE183904-sample19	Mφ_MLXIPL+	5	104	0.0480769	Metastasis
GSE183904-sample19	Mono_CD16+	36	104	0.346154	Metastasis
GSE183904-sample19	Mφ_TREM2+	2	104	0.0192308	Metastasis
GSE183904-sample19	LAMP3+	1	104	0.00961538	Metastasis
GSE183904-sample19	Mφ_cyc	0	104	0	Metastasis
GSE183904-sample19	cDC1	2	104	0.0192308	Metastasis
GSE183904-sample19	pDC	0	104	0	Metastasis
GSE183904-sample20	Neutrophil	0	393	0	Metastasis
GSE183904-sample20	Mφ_CD163L1+	37	393	0.0941476	Metastasis
GSE183904-sample20	Mφ_SPP1+	31	393	0.0788804	Metastasis
GSE183904-sample20	Mono_CD14+	7	393	0.0178117	Metastasis
GSE183904-sample20	cDC2	41	393	0.104326	Metastasis
GSE183904-sample20	Mφ_MLXIPL+	41	393	0.104326	Metastasis
GSE183904-sample20	Mono_CD16+	30	393	0.0763359	Metastasis
GSE183904-sample20	Mφ_TREM2+	176	393	0.447837	Metastasis
GSE183904-sample20	LAMP3+	3	393	0.00763359	Metastasis
GSE183904-sample20	Mφ_cyc	12	393	0.0305344	Metastasis
GSE183904-sample20	cDC1	2	393	0.00508906	Metastasis
GSE183904-sample20	pDC	13	393	0.0330789	Metastasis
GSE183904-sample21	Neutrophil	0	70	0	Adj_Normal
GSE183904-sample21	Mφ_CD163L1+	38	70	0.542857	Adj_Normal
GSE183904-sample21	Mφ_SPP1+	5	70	0.0714286	Adj_Normal
GSE183904-sample21	Mono_CD14+	0	70	0	Adj_Normal
GSE183904-sample21	cDC2	23	70	0.328571	Adj_Normal
GSE183904-sample21	Mφ_MLXIPL+	0	70	0	Adj_Normal
GSE183904-sample21	Mono_CD16+	0	70	0	Adj_Normal
GSE183904-sample21	Mφ_TREM2+	0	70	0	Adj_Normal
GSE183904-sample21	LAMP3+	0	70	0	Adj_Normal
GSE183904-sample21	Mφ_cyc	4	70	0.0571429	Adj_Normal
GSE183904-sample21	cDC1	0	70	0	Adj_Normal
GSE183904-sample21	pDC	0	70	0	Adj_Normal
GSE183904-sample22	Neutrophil	4	327	0.0122324	PT
GSE183904-sample22	Mφ_CD163L1+	5	327	0.0152905	PT
GSE183904-sample22	Mφ_SPP1+	5	327	0.0152905	PT
GSE183904-sample22	Mono_CD14+	297	327	0.908257	PT
GSE183904-sample22	cDC2	4	327	0.0122324	PT
GSE183904-sample22	Mφ_MLXIPL+	0	327	0	PT
GSE183904-sample22	Mono_CD16+	5	327	0.0152905	PT
GSE183904-sample22	Mφ_TREM2+	0	327	0	PT
GSE183904-sample22	LAMP3+	6	327	0.0183486	PT
GSE183904-sample22	Mφ_cyc	0	327	0	PT
GSE183904-sample22	cDC1	0	327	0	PT
GSE183904-sample22	pDC	1	327	0.0030581	PT
GSE183904-sample23	Neutrophil	3	152	0.0197368	Adj_Normal
GSE183904-sample23	Mφ_CD163L1+	59	152	0.388158	Adj_Normal
GSE183904-sample23	Mφ_SPP1+	10	152	0.0657895	Adj_Normal
GSE183904-sample23	Mono_CD14+	15	152	0.0986842	Adj_Normal
GSE183904-sample23	cDC2	38	152	0.25	Adj_Normal
GSE183904-sample23	Mφ_MLXIPL+	0	152	0	Adj_Normal
GSE183904-sample23	Mono_CD16+	7	152	0.0460526	Adj_Normal
GSE183904-sample23	Mφ_TREM2+	5	152	0.0328947	Adj_Normal
GSE183904-sample23	LAMP3+	6	152	0.0394737	Adj_Normal
GSE183904-sample23	Mφ_cyc	8	152	0.0526316	Adj_Normal
GSE183904-sample23	cDC1	1	152	0.00657895	Adj_Normal
GSE183904-sample23	pDC	0	152	0	Adj_Normal
GSE183904-sample24	Neutrophil	4	432	0.00925926	PT
GSE183904-sample24	Mφ_CD163L1+	52	432	0.12037	PT
GSE183904-sample24	Mφ_SPP1+	29	432	0.0671296	PT
GSE183904-sample24	Mono_CD14+	191	432	0.44213	PT
GSE183904-sample24	cDC2	55	432	0.127315	PT
GSE183904-sample24	Mφ_MLXIPL+	4	432	0.00925926	PT
GSE183904-sample24	Mono_CD16+	34	432	0.0787037	PT
GSE183904-sample24	Mφ_TREM2+	15	432	0.0347222	PT
GSE183904-sample24	LAMP3+	24	432	0.0555556	PT
GSE183904-sample24	Mφ_cyc	4	432	0.00925926	PT
GSE183904-sample24	cDC1	7	432	0.0162037	PT
GSE183904-sample24	pDC	13	432	0.0300926	PT
GSE183904-sample25	Neutrophil	0	59	0	Adj_Normal
GSE183904-sample25	Mφ_CD163L1+	14	59	0.237288	Adj_Normal
GSE183904-sample25	Mφ_SPP1+	3	59	0.0508475	Adj_Normal
GSE183904-sample25	Mono_CD14+	1	59	0.0169492	Adj_Normal
GSE183904-sample25	cDC2	30	59	0.508475	Adj_Normal
GSE183904-sample25	Mφ_MLXIPL+	0	59	0	Adj_Normal
GSE183904-sample25	Mono_CD16+	5	59	0.0847458	Adj_Normal
GSE183904-sample25	Mφ_TREM2+	6	59	0.101695	Adj_Normal
GSE183904-sample25	LAMP3+	0	59	0	Adj_Normal
GSE183904-sample25	Mφ_cyc	0	59	0	Adj_Normal
GSE183904-sample25	cDC1	0	59	0	Adj_Normal
GSE183904-sample25	pDC	0	59	0	Adj_Normal
GSE183904-sample26	Neutrophil	2	134	0.0149254	PT
GSE183904-sample26	Mφ_CD163L1+	56	134	0.41791	PT
GSE183904-sample26	Mφ_SPP1+	10	134	0.0746269	PT
GSE183904-sample26	Mono_CD14+	25	134	0.186567	PT
GSE183904-sample26	cDC2	15	134	0.11194	PT
GSE183904-sample26	Mφ_MLXIPL+	0	134	0	PT
GSE183904-sample26	Mono_CD16+	14	134	0.104478	PT
GSE183904-sample26	Mφ_TREM2+	5	134	0.0373134	PT
GSE183904-sample26	LAMP3+	5	134	0.0373134	PT
GSE183904-sample26	Mφ_cyc	2	134	0.0149254	PT
GSE183904-sample26	cDC1	0	134	0	PT
GSE183904-sample26	pDC	0	134	0	PT
GSE183904-sample27	Neutrophil	0	472	0	PT
GSE183904-sample27	Mφ_CD163L1+	0	472	0	PT
GSE183904-sample27	Mφ_SPP1+	92	472	0.194915	PT
GSE183904-sample27	Mono_CD14+	29	472	0.0614407	PT
GSE183904-sample27	cDC2	140	472	0.29661	PT
GSE183904-sample27	Mφ_MLXIPL+	3	472	0.00635593	PT
GSE183904-sample27	Mono_CD16+	3	472	0.00635593	PT
GSE183904-sample27	Mφ_TREM2+	61	472	0.129237	PT
GSE183904-sample27	LAMP3+	100	472	0.211864	PT
GSE183904-sample27	Mφ_cyc	10	472	0.0211864	PT
GSE183904-sample27	cDC1	33	472	0.0699153	PT
GSE183904-sample27	pDC	1	472	0.00211864	PT
GSE183904-sample28	Neutrophil	1	293	0.00341297	PT
GSE183904-sample28	Mφ_CD163L1+	210	293	0.716724	PT
GSE183904-sample28	Mφ_SPP1+	25	293	0.0853242	PT
GSE183904-sample28	Mono_CD14+	8	293	0.0273038	PT
GSE183904-sample28	cDC2	12	293	0.0409556	PT
GSE183904-sample28	Mφ_MLXIPL+	6	293	0.0204778	PT
GSE183904-sample28	Mono_CD16+	5	293	0.0170648	PT
GSE183904-sample28	Mφ_TREM2+	15	293	0.0511945	PT
GSE183904-sample28	LAMP3+	5	293	0.0170648	PT
GSE183904-sample28	Mφ_cyc	3	293	0.0102389	PT
GSE183904-sample28	cDC1	3	293	0.0102389	PT
GSE183904-sample28	pDC	0	293	0	PT
GSE183904-sample29	Neutrophil	0	314	0	PT
GSE183904-sample29	Mφ_CD163L1+	107	314	0.340764	PT
GSE183904-sample29	Mφ_SPP1+	30	314	0.0955414	PT
GSE183904-sample29	Mono_CD14+	88	314	0.280255	PT
GSE183904-sample29	cDC2	48	314	0.152866	PT
GSE183904-sample29	Mφ_MLXIPL+	4	314	0.0127389	PT
GSE183904-sample29	Mono_CD16+	7	314	0.022293	PT
GSE183904-sample29	Mφ_TREM2+	8	314	0.0254777	PT
GSE183904-sample29	LAMP3+	8	314	0.0254777	PT
GSE183904-sample29	Mφ_cyc	9	314	0.0286624	PT
GSE183904-sample29	cDC1	1	314	0.00318471	PT
GSE183904-sample29	pDC	4	314	0.0127389	PT
GSE183904-sample30	Neutrophil	1	97	0.0103093	PT
GSE183904-sample30	Mφ_CD163L1+	26	97	0.268041	PT
GSE183904-sample30	Mφ_SPP1+	9	97	0.0927835	PT
GSE183904-sample30	Mono_CD14+	23	97	0.237113	PT
GSE183904-sample30	cDC2	21	97	0.216495	PT
GSE183904-sample30	Mφ_MLXIPL+	2	97	0.0206186	PT
GSE183904-sample30	Mono_CD16+	5	97	0.0515464	PT
GSE183904-sample30	Mφ_TREM2+	5	97	0.0515464	PT
GSE183904-sample30	LAMP3+	2	97	0.0206186	PT
GSE183904-sample30	Mφ_cyc	0	97	0	PT
GSE183904-sample30	cDC1	1	97	0.0103093	PT
GSE183904-sample30	pDC	2	97	0.0206186	PT
GSE183904-sample31	Neutrophil	1	219	0.00456621	Adj_Normal
GSE183904-sample31	Mφ_CD163L1+	78	219	0.356164	Adj_Normal
GSE183904-sample31	Mφ_SPP1+	11	219	0.0502283	Adj_Normal
GSE183904-sample31	Mono_CD14+	74	219	0.3379	Adj_Normal
GSE183904-sample31	cDC2	26	219	0.118721	Adj_Normal
GSE183904-sample31	Mφ_MLXIPL+	5	219	0.0228311	Adj_Normal
GSE183904-sample31	Mono_CD16+	11	219	0.0502283	Adj_Normal
GSE183904-sample31	Mφ_TREM2+	1	219	0.00456621	Adj_Normal
GSE183904-sample31	LAMP3+	4	219	0.0182648	Adj_Normal
GSE183904-sample31	Mφ_cyc	2	219	0.00913242	Adj_Normal
GSE183904-sample31	cDC1	5	219	0.0228311	Adj_Normal
GSE183904-sample31	pDC	1	219	0.00456621	Adj_Normal
GSE183904-sample32	Neutrophil	8	97	0.0824742	PT
GSE183904-sample32	Mφ_CD163L1+	27	97	0.278351	PT
GSE183904-sample32	Mφ_SPP1+	3	97	0.0309278	PT
GSE183904-sample32	Mono_CD14+	17	97	0.175258	PT
GSE183904-sample32	cDC2	28	97	0.28866	PT
GSE183904-sample32	Mφ_MLXIPL+	0	97	0	PT
GSE183904-sample32	Mono_CD16+	1	97	0.0103093	PT
GSE183904-sample32	Mφ_TREM2+	5	97	0.0515464	PT
GSE183904-sample32	LAMP3+	1	97	0.0103093	PT
GSE183904-sample32	Mφ_cyc	4	97	0.0412371	PT
GSE183904-sample32	cDC1	1	97	0.0103093	PT
GSE183904-sample32	pDC	2	97	0.0206186	PT
GSE183904-sample33	Neutrophil	2	241	0.00829876	PT
GSE183904-sample33	Mφ_CD163L1+	62	241	0.257261	PT
GSE183904-sample33	Mφ_SPP1+	10	241	0.0414938	PT
GSE183904-sample33	Mono_CD14+	90	241	0.373444	PT
GSE183904-sample33	cDC2	21	241	0.0871369	PT
GSE183904-sample33	Mφ_MLXIPL+	0	241	0	PT
GSE183904-sample33	Mono_CD16+	13	241	0.0539419	PT
GSE183904-sample33	Mφ_TREM2+	16	241	0.06639	PT
GSE183904-sample33	LAMP3+	6	241	0.0248963	PT
GSE183904-sample33	Mφ_cyc	9	241	0.0373444	PT
GSE183904-sample33	cDC1	7	241	0.0290456	PT
GSE183904-sample33	pDC	5	241	0.0207469	PT
GSE183904-sample34	Neutrophil	9	950	0.00947368	PT
GSE183904-sample34	Mφ_CD163L1+	286	950	0.301053	PT
GSE183904-sample34	Mφ_SPP1+	30	950	0.0315789	PT
GSE183904-sample34	Mono_CD14+	310	950	0.326316	PT
GSE183904-sample34	cDC2	87	950	0.0915789	PT
GSE183904-sample34	Mφ_MLXIPL+	5	950	0.00526316	PT
GSE183904-sample34	Mono_CD16+	43	950	0.0452632	PT
GSE183904-sample34	Mφ_TREM2+	44	950	0.0463158	PT
GSE183904-sample34	LAMP3+	80	950	0.0842105	PT
GSE183904-sample34	Mφ_cyc	17	950	0.0178947	PT
GSE183904-sample34	cDC1	20	950	0.0210526	PT
GSE183904-sample34	pDC	19	950	0.02	PT
GSE183904-sample35	Neutrophil	3	129	0.0232558	Adj_Normal
GSE183904-sample35	Mφ_CD163L1+	40	129	0.310078	Adj_Normal
GSE183904-sample35	Mφ_SPP1+	7	129	0.0542636	Adj_Normal
GSE183904-sample35	Mono_CD14+	18	129	0.139535	Adj_Normal
GSE183904-sample35	cDC2	30	129	0.232558	Adj_Normal
GSE183904-sample35	Mφ_MLXIPL+	2	129	0.0155039	Adj_Normal
GSE183904-sample35	Mono_CD16+	2	129	0.0155039	Adj_Normal
GSE183904-sample35	Mφ_TREM2+	20	129	0.155039	Adj_Normal
GSE183904-sample35	LAMP3+	1	129	0.00775194	Adj_Normal
GSE183904-sample35	Mφ_cyc	5	129	0.0387597	Adj_Normal
GSE183904-sample35	cDC1	0	129	0	Adj_Normal
GSE183904-sample35	pDC	1	129	0.00775194	Adj_Normal
GSE183904-sample36	Neutrophil	35	141	0.248227	PT
GSE183904-sample36	Mφ_CD163L1+	11	141	0.0780142	PT
GSE183904-sample36	Mφ_SPP1+	5	141	0.035461	PT
GSE183904-sample36	Mono_CD14+	0	141	0	PT
GSE183904-sample36	cDC2	18	141	0.12766	PT
GSE183904-sample36	Mφ_MLXIPL+	1	141	0.0070922	PT
GSE183904-sample36	Mono_CD16+	0	141	0	PT
GSE183904-sample36	Mφ_TREM2+	52	141	0.368794	PT
GSE183904-sample36	LAMP3+	9	141	0.0638298	PT
GSE183904-sample36	Mφ_cyc	10	141	0.070922	PT
GSE183904-sample36	cDC1	0	141	0	PT
GSE183904-sample36	pDC	0	141	0	PT
GSE183904-sample38	Neutrophil	1	291	0.00343643	Metastasis
GSE183904-sample38	Mφ_CD163L1+	46	291	0.158076	Metastasis
GSE183904-sample38	Mφ_SPP1+	27	291	0.0927835	Metastasis
GSE183904-sample38	Mono_CD14+	2	291	0.00687285	Metastasis
GSE183904-sample38	cDC2	81	291	0.278351	Metastasis
GSE183904-sample38	Mφ_MLXIPL+	15	291	0.0515464	Metastasis
GSE183904-sample38	Mono_CD16+	92	291	0.316151	Metastasis
GSE183904-sample38	Mφ_TREM2+	17	291	0.0584192	Metastasis
GSE183904-sample38	LAMP3+	0	291	0	Metastasis
GSE183904-sample38	Mφ_cyc	10	291	0.0343643	Metastasis
GSE183904-sample38	cDC1	0	291	0	Metastasis
GSE183904-sample38	pDC	0	291	0	Metastasis
GSE183904-sample39	Neutrophil	3	513	0.00584795	PT
GSE183904-sample39	Mφ_CD163L1+	272	513	0.530214	PT
GSE183904-sample39	Mφ_SPP1+	40	513	0.0779727	PT
GSE183904-sample39	Mono_CD14+	82	513	0.159844	PT
GSE183904-sample39	cDC2	27	513	0.0526316	PT
GSE183904-sample39	Mφ_MLXIPL+	4	513	0.00779727	PT
GSE183904-sample39	Mono_CD16+	35	513	0.0682261	PT
GSE183904-sample39	Mφ_TREM2+	20	513	0.0389864	PT
GSE183904-sample39	LAMP3+	9	513	0.0175439	PT
GSE183904-sample39	Mφ_cyc	13	513	0.0253411	PT
GSE183904-sample39	cDC1	6	513	0.0116959	PT
GSE183904-sample39	pDC	2	513	0.00389864	PT
GSE183904-sample40	Neutrophil	18	960	0.01875	PT
GSE183904-sample40	Mφ_CD163L1+	120	960	0.125	PT
GSE183904-sample40	Mφ_SPP1+	14	960	0.0145833	PT
GSE183904-sample40	Mono_CD14+	419	960	0.436458	PT
GSE183904-sample40	cDC2	121	960	0.126042	PT
GSE183904-sample40	Mφ_MLXIPL+	1	960	0.00104167	PT
GSE183904-sample40	Mono_CD16+	171	960	0.178125	PT
GSE183904-sample40	Mφ_TREM2+	10	960	0.0104167	PT
GSE183904-sample40	LAMP3+	41	960	0.0427083	PT
GSE183904-sample40	Mφ_cyc	3	960	0.003125	PT
GSE183904-sample40	cDC1	23	960	0.0239583	PT
GSE183904-sample40	pDC	19	960	0.0197917	PT
GSE234129-MDA_Pt1-Ad	Neutrophil	0	4	0	Adj_Normal
GSE234129-MDA_Pt1-Ad	Mφ_CD163L1+	0	4	0	Adj_Normal
GSE234129-MDA_Pt1-Ad	Mφ_SPP1+	0	4	0	Adj_Normal
GSE234129-MDA_Pt1-Ad	Mono_CD14+	0	4	0	Adj_Normal
GSE234129-MDA_Pt1-Ad	cDC2	1	4	0.25	Adj_Normal
GSE234129-MDA_Pt1-Ad	Mφ_MLXIPL+	0	4	0	Adj_Normal
GSE234129-MDA_Pt1-Ad	Mono_CD16+	0	4	0	Adj_Normal
GSE234129-MDA_Pt1-Ad	Mφ_TREM2+	3	4	0.75	Adj_Normal
GSE234129-MDA_Pt1-Ad	LAMP3+	0	4	0	Adj_Normal
GSE234129-MDA_Pt1-Ad	Mφ_cyc	0	4	0	Adj_Normal
GSE234129-MDA_Pt1-Ad	cDC1	0	4	0	Adj_Normal
GSE234129-MDA_Pt1-Ad	pDC	0	4	0	Adj_Normal
GSE234129-MDA_Pt1-Ca	Neutrophil	7	193	0.0362694	PT
GSE234129-MDA_Pt1-Ca	Mφ_CD163L1+	25	193	0.129534	PT
GSE234129-MDA_Pt1-Ca	Mφ_SPP1+	3	193	0.015544	PT
GSE234129-MDA_Pt1-Ca	Mono_CD14+	59	193	0.305699	PT
GSE234129-MDA_Pt1-Ca	cDC2	10	193	0.0518135	PT
GSE234129-MDA_Pt1-Ca	Mφ_MLXIPL+	6	193	0.0310881	PT
GSE234129-MDA_Pt1-Ca	Mono_CD16+	64	193	0.331606	PT
GSE234129-MDA_Pt1-Ca	Mφ_TREM2+	9	193	0.0466321	PT
GSE234129-MDA_Pt1-Ca	LAMP3+	7	193	0.0362694	PT
GSE234129-MDA_Pt1-Ca	Mφ_cyc	1	193	0.00518135	PT
GSE234129-MDA_Pt1-Ca	cDC1	1	193	0.00518135	PT
GSE234129-MDA_Pt1-Ca	pDC	1	193	0.00518135	PT
GSE234129-MDA_Pt2-As	Neutrophil	1	901	0.00110988	Metastasis
GSE234129-MDA_Pt2-As	Mφ_CD163L1+	4	901	0.00443951	Metastasis
GSE234129-MDA_Pt2-As	Mφ_SPP1+	4	901	0.00443951	Metastasis
GSE234129-MDA_Pt2-As	Mono_CD14+	0	901	0	Metastasis
GSE234129-MDA_Pt2-As	cDC2	191	901	0.211987	Metastasis
GSE234129-MDA_Pt2-As	Mφ_MLXIPL+	285	901	0.316315	Metastasis
GSE234129-MDA_Pt2-As	Mono_CD16+	274	901	0.304107	Metastasis
GSE234129-MDA_Pt2-As	Mφ_TREM2+	93	901	0.103219	Metastasis
GSE234129-MDA_Pt2-As	LAMP3+	0	901	0	Metastasis
GSE234129-MDA_Pt2-As	Mφ_cyc	13	901	0.0144284	Metastasis
GSE234129-MDA_Pt2-As	cDC1	15	901	0.0166482	Metastasis
GSE234129-MDA_Pt2-As	pDC	21	901	0.0233074	Metastasis
GSE234129-MDA_Pt2-Ca	Neutrophil	4	164	0.0243902	PT
GSE234129-MDA_Pt2-Ca	Mφ_CD163L1+	23	164	0.140244	PT
GSE234129-MDA_Pt2-Ca	Mφ_SPP1+	5	164	0.0304878	PT
GSE234129-MDA_Pt2-Ca	Mono_CD14+	13	164	0.0792683	PT
GSE234129-MDA_Pt2-Ca	cDC2	5	164	0.0304878	PT
GSE234129-MDA_Pt2-Ca	Mφ_MLXIPL+	21	164	0.128049	PT
GSE234129-MDA_Pt2-Ca	Mono_CD16+	32	164	0.195122	PT
GSE234129-MDA_Pt2-Ca	Mφ_TREM2+	48	164	0.292683	PT
GSE234129-MDA_Pt2-Ca	LAMP3+	2	164	0.0121951	PT
GSE234129-MDA_Pt2-Ca	Mφ_cyc	7	164	0.0426829	PT
GSE234129-MDA_Pt2-Ca	cDC1	4	164	0.0243902	PT
GSE234129-MDA_Pt2-Ca	pDC	0	164	0	PT
GSE234129-MDA_Pt3-As	Neutrophil	0	1307	0	Metastasis
GSE234129-MDA_Pt3-As	Mφ_CD163L1+	7	1307	0.00535578	Metastasis
GSE234129-MDA_Pt3-As	Mφ_SPP1+	16	1307	0.0122418	Metastasis
GSE234129-MDA_Pt3-As	Mono_CD14+	1	1307	0.000765111	Metastasis
GSE234129-MDA_Pt3-As	cDC2	115	1307	0.0879878	Metastasis
GSE234129-MDA_Pt3-As	Mφ_MLXIPL+	861	1307	0.658761	Metastasis
GSE234129-MDA_Pt3-As	Mono_CD16+	197	1307	0.150727	Metastasis
GSE234129-MDA_Pt3-As	Mφ_TREM2+	70	1307	0.0535578	Metastasis
GSE234129-MDA_Pt3-As	LAMP3+	2	1307	0.00153022	Metastasis
GSE234129-MDA_Pt3-As	Mφ_cyc	7	1307	0.00535578	Metastasis
GSE234129-MDA_Pt3-As	cDC1	19	1307	0.0145371	Metastasis
GSE234129-MDA_Pt3-As	pDC	12	1307	0.00918133	Metastasis
GSE234129-MDA_Pt3-Ca	Neutrophil	1	115	0.00869565	PT
GSE234129-MDA_Pt3-Ca	Mφ_CD163L1+	10	115	0.0869565	PT
GSE234129-MDA_Pt3-Ca	Mφ_SPP1+	1	115	0.00869565	PT
GSE234129-MDA_Pt3-Ca	Mono_CD14+	12	115	0.104348	PT
GSE234129-MDA_Pt3-Ca	cDC2	7	115	0.0608696	PT
GSE234129-MDA_Pt3-Ca	Mφ_MLXIPL+	3	115	0.026087	PT
GSE234129-MDA_Pt3-Ca	Mono_CD16+	15	115	0.130435	PT
GSE234129-MDA_Pt3-Ca	Mφ_TREM2+	48	115	0.417391	PT
GSE234129-MDA_Pt3-Ca	LAMP3+	7	115	0.0608696	PT
GSE234129-MDA_Pt3-Ca	Mφ_cyc	0	115	0	PT
GSE234129-MDA_Pt3-Ca	cDC1	6	115	0.0521739	PT
GSE234129-MDA_Pt3-Ca	pDC	5	115	0.0434783	PT
GSE234129-MDA_Pt4-As	Neutrophil	0	266	0	Metastasis
GSE234129-MDA_Pt4-As	Mφ_CD163L1+	31	266	0.116541	Metastasis
GSE234129-MDA_Pt4-As	Mφ_SPP1+	32	266	0.120301	Metastasis
GSE234129-MDA_Pt4-As	Mono_CD14+	2	266	0.0075188	Metastasis
GSE234129-MDA_Pt4-As	cDC2	19	266	0.0714286	Metastasis
GSE234129-MDA_Pt4-As	Mφ_MLXIPL+	121	266	0.454887	Metastasis
GSE234129-MDA_Pt4-As	Mono_CD16+	17	266	0.0639098	Metastasis
GSE234129-MDA_Pt4-As	Mφ_TREM2+	38	266	0.142857	Metastasis
GSE234129-MDA_Pt4-As	LAMP3+	0	266	0	Metastasis
GSE234129-MDA_Pt4-As	Mφ_cyc	5	266	0.018797	Metastasis
GSE234129-MDA_Pt4-As	cDC1	0	266	0	Metastasis
GSE234129-MDA_Pt4-As	pDC	1	266	0.0037594	Metastasis
GSE234129-MDA_Pt4-Ca	Neutrophil	0	71	0	PT
GSE234129-MDA_Pt4-Ca	Mφ_CD163L1+	2	71	0.028169	PT
GSE234129-MDA_Pt4-Ca	Mφ_SPP1+	1	71	0.0140845	PT
GSE234129-MDA_Pt4-Ca	Mono_CD14+	0	71	0	PT
GSE234129-MDA_Pt4-Ca	cDC2	9	71	0.126761	PT
GSE234129-MDA_Pt4-Ca	Mφ_MLXIPL+	1	71	0.0140845	PT
GSE234129-MDA_Pt4-Ca	Mono_CD16+	7	71	0.0985915	PT
GSE234129-MDA_Pt4-Ca	Mφ_TREM2+	47	71	0.661972	PT
GSE234129-MDA_Pt4-Ca	LAMP3+	0	71	0	PT
GSE234129-MDA_Pt4-Ca	Mφ_cyc	2	71	0.028169	PT
GSE234129-MDA_Pt4-Ca	cDC1	2	71	0.028169	PT
GSE234129-MDA_Pt4-Ca	pDC	0	71	0	PT
GSE234129-MDA_Pt5-Ad	Neutrophil	0	62	0	Adj_Normal
GSE234129-MDA_Pt5-Ad	Mφ_CD163L1+	12	62	0.193548	Adj_Normal
GSE234129-MDA_Pt5-Ad	Mφ_SPP1+	3	62	0.0483871	Adj_Normal
GSE234129-MDA_Pt5-Ad	Mono_CD14+	3	62	0.0483871	Adj_Normal
GSE234129-MDA_Pt5-Ad	cDC2	5	62	0.0806452	Adj_Normal
GSE234129-MDA_Pt5-Ad	Mφ_MLXIPL+	1	62	0.016129	Adj_Normal
GSE234129-MDA_Pt5-Ad	Mono_CD16+	3	62	0.0483871	Adj_Normal
GSE234129-MDA_Pt5-Ad	Mφ_TREM2+	27	62	0.435484	Adj_Normal
GSE234129-MDA_Pt5-Ad	LAMP3+	3	62	0.0483871	Adj_Normal
GSE234129-MDA_Pt5-Ad	Mφ_cyc	2	62	0.0322581	Adj_Normal
GSE234129-MDA_Pt5-Ad	cDC1	3	62	0.0483871	Adj_Normal
GSE234129-MDA_Pt5-Ad	pDC	0	62	0	Adj_Normal
GSE234129-MDA_Pt5-As	Neutrophil	2	121	0.0165289	Metastasis
GSE234129-MDA_Pt5-As	Mφ_CD163L1+	0	121	0	Metastasis
GSE234129-MDA_Pt5-As	Mφ_SPP1+	2	121	0.0165289	Metastasis
GSE234129-MDA_Pt5-As	Mono_CD14+	0	121	0	Metastasis
GSE234129-MDA_Pt5-As	cDC2	18	121	0.14876	Metastasis
GSE234129-MDA_Pt5-As	Mφ_MLXIPL+	12	121	0.0991736	Metastasis
GSE234129-MDA_Pt5-As	Mono_CD16+	61	121	0.504132	Metastasis
GSE234129-MDA_Pt5-As	Mφ_TREM2+	11	121	0.0909091	Metastasis
GSE234129-MDA_Pt5-As	LAMP3+	0	121	0	Metastasis
GSE234129-MDA_Pt5-As	Mφ_cyc	0	121	0	Metastasis
GSE234129-MDA_Pt5-As	cDC1	3	121	0.0247934	Metastasis
GSE234129-MDA_Pt5-As	pDC	12	121	0.0991736	Metastasis
GSE234129-MDA_Pt5-Ca	Neutrophil	0	40	0	PT
GSE234129-MDA_Pt5-Ca	Mφ_CD163L1+	0	40	0	PT
GSE234129-MDA_Pt5-Ca	Mφ_SPP1+	1	40	0.025	PT
GSE234129-MDA_Pt5-Ca	Mono_CD14+	0	40	0	PT
GSE234129-MDA_Pt5-Ca	cDC2	3	40	0.075	PT
GSE234129-MDA_Pt5-Ca	Mφ_MLXIPL+	0	40	0	PT
GSE234129-MDA_Pt5-Ca	Mono_CD16+	0	40	0	PT
GSE234129-MDA_Pt5-Ca	Mφ_TREM2+	34	40	0.85	PT
GSE234129-MDA_Pt5-Ca	LAMP3+	1	40	0.025	PT
GSE234129-MDA_Pt5-Ca	Mφ_cyc	0	40	0	PT
GSE234129-MDA_Pt5-Ca	cDC1	1	40	0.025	PT
GSE234129-MDA_Pt5-Ca	pDC	0	40	0	PT
GSE234129-MDA_Pt5-Ov	Neutrophil	4	347	0.0115274	Metastasis
GSE234129-MDA_Pt5-Ov	Mφ_CD163L1+	8	347	0.0230548	Metastasis
GSE234129-MDA_Pt5-Ov	Mφ_SPP1+	11	347	0.0317003	Metastasis
GSE234129-MDA_Pt5-Ov	Mono_CD14+	13	347	0.037464	Metastasis
GSE234129-MDA_Pt5-Ov	cDC2	49	347	0.14121	Metastasis
GSE234129-MDA_Pt5-Ov	Mφ_MLXIPL+	17	347	0.0489914	Metastasis
GSE234129-MDA_Pt5-Ov	Mono_CD16+	218	347	0.628242	Metastasis
GSE234129-MDA_Pt5-Ov	Mφ_TREM2+	8	347	0.0230548	Metastasis
GSE234129-MDA_Pt5-Ov	LAMP3+	1	347	0.00288184	Metastasis
GSE234129-MDA_Pt5-Ov	Mφ_cyc	7	347	0.0201729	Metastasis
GSE234129-MDA_Pt5-Ov	cDC1	8	347	0.0230548	Metastasis
GSE234129-MDA_Pt5-Ov	pDC	3	347	0.00864553	Metastasis
GSE234129-MDA_Pt9-Ad	Neutrophil	0	16	0	Adj_Normal
GSE234129-MDA_Pt9-Ad	Mφ_CD163L1+	3	16	0.1875	Adj_Normal
GSE234129-MDA_Pt9-Ad	Mφ_SPP1+	0	16	0	Adj_Normal
GSE234129-MDA_Pt9-Ad	Mono_CD14+	0	16	0	Adj_Normal
GSE234129-MDA_Pt9-Ad	cDC2	2	16	0.125	Adj_Normal
GSE234129-MDA_Pt9-Ad	Mφ_MLXIPL+	0	16	0	Adj_Normal
GSE234129-MDA_Pt9-Ad	Mono_CD16+	1	16	0.0625	Adj_Normal
GSE234129-MDA_Pt9-Ad	Mφ_TREM2+	7	16	0.4375	Adj_Normal
GSE234129-MDA_Pt9-Ad	LAMP3+	0	16	0	Adj_Normal
GSE234129-MDA_Pt9-Ad	Mφ_cyc	2	16	0.125	Adj_Normal
GSE234129-MDA_Pt9-Ad	cDC1	1	16	0.0625	Adj_Normal
GSE234129-MDA_Pt9-Ad	pDC	0	16	0	Adj_Normal
GSE234129-MDA_Pt9-Ca	Neutrophil	0	16	0	PT
GSE234129-MDA_Pt9-Ca	Mφ_CD163L1+	0	16	0	PT
GSE234129-MDA_Pt9-Ca	Mφ_SPP1+	0	16	0	PT
GSE234129-MDA_Pt9-Ca	Mono_CD14+	3	16	0.1875	PT
GSE234129-MDA_Pt9-Ca	cDC2	7	16	0.4375	PT
GSE234129-MDA_Pt9-Ca	Mφ_MLXIPL+	0	16	0	PT
GSE234129-MDA_Pt9-Ca	Mono_CD16+	0	16	0	PT
GSE234129-MDA_Pt9-Ca	Mφ_TREM2+	1	16	0.0625	PT
GSE234129-MDA_Pt9-Ca	LAMP3+	0	16	0	PT
GSE234129-MDA_Pt9-Ca	Mφ_cyc	1	16	0.0625	PT
GSE234129-MDA_Pt9-Ca	cDC1	1	16	0.0625	PT
GSE234129-MDA_Pt9-Ca	pDC	3	16	0.1875	PT
GSE234129-MDA_Pt9-Li	Neutrophil	2	164	0.0121951	Metastasis
GSE234129-MDA_Pt9-Li	Mφ_CD163L1+	41	164	0.25	Metastasis
GSE234129-MDA_Pt9-Li	Mφ_SPP1+	10	164	0.0609756	Metastasis
GSE234129-MDA_Pt9-Li	Mono_CD14+	3	164	0.0182927	Metastasis
GSE234129-MDA_Pt9-Li	cDC2	12	164	0.0731707	Metastasis
GSE234129-MDA_Pt9-Li	Mφ_MLXIPL+	6	164	0.0365854	Metastasis
GSE234129-MDA_Pt9-Li	Mono_CD16+	26	164	0.158537	Metastasis
GSE234129-MDA_Pt9-Li	Mφ_TREM2+	54	164	0.329268	Metastasis
GSE234129-MDA_Pt9-Li	LAMP3+	1	164	0.00609756	Metastasis
GSE234129-MDA_Pt9-Li	Mφ_cyc	3	164	0.0182927	Metastasis
GSE234129-MDA_Pt9-Li	cDC1	3	164	0.0182927	Metastasis
GSE234129-MDA_Pt9-Li	pDC	3	164	0.0182927	Metastasis

## Sheet: SupTable9
SupTable9 KEGG pathway enrichment analysis of differentially expressed genes between tissue types (primary tumor vs. adjacent tissue; metastasis vs. primary tumor) for each myeloid cell subset.
category	subcategory	ID	Description	GeneRatio	BgRatio	pvalue	p.adjust	qvalue	geneID	Count	cluster	type	Sig
Organismal Systems	Immune system	hsa04664	Fc epsilon RI signaling pathway	7/107	69/8546	2.25744e-05	0.00532756	0.00420597	6850/2207/3635/5291/5605/10451/2534	7	cDC1	meta_pt	Up
Environmental Information Processing	Signal transduction	hsa04072	Phospholipase D signaling pathway	9/107	149/8546	9.79874e-05	0.0115625	0.0091283	2778/6850/2207/5291/5605/10554/57121/5294/2534	9	cDC1	meta_pt	Up
Organismal Systems	Immune system	hsa04611	Platelet activation	8/107	126/8546	0.000171847	0.0135186	0.0106726	7094/2778/2771/6850/2207/5291/5294/2534	8	cDC1	meta_pt	Up
Organismal Systems	Immune system	hsa04062	Chemokine signaling pathway	9/107	193/8546	0.000675136	0.0329968	0.0260501	2829/2771/1794/5747/57580/5291/10451/6773/5294	9	cDC1	meta_pt	Up
Human Diseases	Cardiovascular disease	hsa05417	Lipid and atherosclerosis	9/49	216/8546	3.04147e-06	0.000410701	0.000344824	6648/3383/637/3326/3320/3329/3312/3304/3303	9	cDC1	meta_pt	Down
Organismal Systems	Immune system	hsa04612	Antigen processing and presentation	5/49	81/8546	9.28851e-05	0.00520157	0.00436723	3326/3320/3312/3304/3303	5	cDC1	meta_pt	Down
Human Diseases	Cardiovascular disease	hsa05418	Fluid shear stress and atherosclerosis	6/49	141/8546	0.00014145	0.00594088	0.00498796	3383/8878/3326/3320/1843/7295	6	cDC1	meta_pt	Down
Human Diseases	Infectious disease: bacterial	hsa05134	Legionellosis	4/49	56/8546	0.000281436	0.0078802	0.00661621	3329/3312/3304/3303	4	cDC1	meta_pt	Down
Organismal Systems	Aging	hsa04213	Longevity regulating pathway - multiple species	4/49	62/8546	0.000416802	0.00894126	0.00750707	6648/3312/3304/3303	4	cDC1	meta_pt	Down
Human Diseases	Infectious disease: parasitic	hsa05145	Toxoplasmosis	5/49	112/8546	0.000425774	0.00894126	0.00750707	330/10105/3312/3304/3303	5	cDC1	meta_pt	Down
Cellular Processes	Cell growth and death	hsa04210	Apoptosis	5/49	137/8546	0.00106516	0.0159133	0.0133608	4000/597/330/84790/637	5	cDC1	meta_pt	Down
Organismal Systems	Immune system	hsa04621	NOD-like receptor signaling pathway	5/49	189/8546	0.00434908	0.0456654	0.0383406	330/3326/10135/3320/7295	5	cDC1	meta_pt	Down
Organismal Systems	Immune system	hsa04662	B cell receptor signaling pathway	13/281	91/8546	7.66184e-06	0.00146308	0.00107485	5605/971/695/10451/8519/11027/5336/5293/29760/5595/6655/55024/3265	13	cDC2	meta_pt	Up
Organismal Systems	Endocrine system	hsa04935	Growth hormone synthesis, secretion and action	15/281	122/8546	1.01603e-05	0.00146308	0.00107485	2778/2771/5605/5330/4214/3717/5336/5293/5595/1432/6416/51738/6655/2475/3265	15	cDC2	meta_pt	Up
Organismal Systems	Immune system	hsa04062	Chemokine signaling pathway	19/281	193/8546	1.8214e-05	0.00174854	0.00128456	2771/1524/1230/5330/3717/10451/408/729230/5336/1234/5293/2870/5595/9475/2931/6655/7074/5829/3265	19	cDC2	meta_pt	Up
Organismal Systems	Immune system	hsa04664	Fc epsilon RI signaling pathway	10/281	69/8546	7.69311e-05	0.00553904	0.00406925	5605/695/10451/5336/5293/5595/1432/6416/6655/3265	10	cDC2	meta_pt	Up
Environmental Information Processing	Signal transduction	hsa04371	Apelin signaling pathway	14/281	140/8546	0.000197418	0.00912026	0.00670019	4208/2771/4205/5605/10365/5330/51422/5595/2475/4089/4088/6237/3265/6261	14	cDC2	meta_pt	Up
Human Diseases	Cancer: specific types	hsa05221	Acute myeloid leukemia	9/281	68/8546	0.000354941	0.0107624	0.00790655	5605/3684/1050/2322/5293/5595/6655/2475/3265	9	cDC2	meta_pt	Up
Environmental Information Processing	Signal transduction	hsa04071	Sphingolipid signaling pathway	12/281	122/8546	0.000651261	0.0144279	0.0105995	2771/5605/5330/8698/5293/5595/1432/9475/5525/259230/3265/140	12	cDC2	meta_pt	Up
Organismal Systems	Immune system	hsa04611	Platelet activation	12/281	126/8546	0.000869433	0.0157833	0.0115952	7094/2778/2771/695/5330/84876/5336/5293/5595/1432/9475/5739	12	cDC2	meta_pt	Up
Organismal Systems	Immune system	hsa04620	Toll-like receptor signaling pathway	11/281	109/8546	0.00087685	0.0157833	0.0115952	5605/7096/3663/3455/51284/5293/5595/1432/6416/7100/51311	11	cDC2	meta_pt	Up
Environmental Information Processing	Signal transduction	hsa04072	Phospholipase D signaling pathway	13/281	149/8546	0.00121919	0.0195071	0.0143309	2778/5605/5330/5336/56894/8525/5293/5595/6655/57121/2475/6237/3265	13	cDC2	meta_pt	Up
Organismal Systems	Immune system	hsa04640	Hematopoietic cell lineage	10/281	100/8546	0.00160029	0.0215602	0.0158391	3118/951/3684/912/1441/945/3676/914/2322/1378	10	cDC2	meta_pt	Up
Environmental Information Processing	Signal transduction	hsa04015	Rap1 signaling pathway	16/281	212/8546	0.00164696	0.0215602	0.0158391	7094/2778/2771/5605/3684/5330/10451/6494/5293/5595/1432/57121/7074/3683/6237/3265	16	cDC2	meta_pt	Up
Organismal Systems	Endocrine system	hsa04917	Prolactin signaling pathway	8/281	71/8546	0.00218176	0.0252732	0.0185669	5605/3717/5293/8792/5595/1432/6655/3265	8	cDC2	meta_pt	Up
Human Diseases	Infectious disease: viral	hsa05160	Hepatitis C	13/281	159/8546	0.00219385	0.0252732	0.0185669	5605/4599/5610/4938/4940/4939/3455/5293/5595/6655/3434/91543/3265	13	cDC2	meta_pt	Up
Human Diseases	Infectious disease: viral	hsa05163	Human cytomegalovirus infection	16/281	226/8546	0.0031494	0.0332802	0.0244493	2778/2771/5605/1230/5330/1234/5293/4193/5595/1432/9475/6655/6667/2475/5829/3265	16	cDC2	meta_pt	Up
Human Diseases	Infectious disease: viral	hsa05164	Influenza A	13/281	173/8546	0.00455792	0.0410213	0.0301362	3118/5605/4599/5610/4938/3717/4940/4939/3455/51284/5293/5595/91543	13	cDC2	meta_pt	Up
Human Diseases	Endocrine and metabolic disease	hsa04933	AGE-RAGE signaling pathway in diabetic complications	9/281	101/8546	0.00586682	0.0435424	0.0319884	5330/3717/5336/5293/5595/1432/4089/4088/3265	9	cDC2	meta_pt	Up
Organismal Systems	Nervous system	hsa04722	Neurotrophin signaling pathway	10/281	120/8546	0.00604756	0.0435424	0.0319884	5605/4214/5336/818/5293/4215/5595/1432/6655/3265	10	cDC2	meta_pt	Up
Human Diseases	Infectious disease: viral	hsa05169	Epstein-Barr virus infection	14/281	204/8546	0.00731716	0.0490079	0.0360036	3118/5610/4938/695/4940/4939/3455/5336/5293/29760/4193/1432/6416/3683	14	cDC2	meta_pt	Up
Environmental Information Processing	Signaling molecules and interaction	hsa04060	Cytokine-cytokine receptor interaction	19/111	298/8546	7.31422e-09	1.68227e-06	1.38585e-06	6361/3556/3552/7850/3563/6367/6364/10148/5008/958/3624/1236/8744/6351/3557/3575/2920/7852/3553	19	cDC2	meta_pt	Down
Organismal Systems	Immune system	hsa04657	IL-17 signaling pathway	11/111	95/8546	3.37139e-08	3.87709e-06	3.19395e-06	6361/6364/8061/4318/5743/2920/4792/3553/7128/2354/3320	11	cDC2	meta_pt	Down
Environmental Information Processing	Signal transduction	hsa04064	NF-kappa B signaling pathway	10/111	105/8546	9.33819e-07	7.15928e-05	5.8978e-05	958/7185/6351/5743/2920/4792/3383/3553/7128/597	10	cDC2	meta_pt	Down
Human Diseases	Immune disease	hsa05323	Rheumatoid arthritis	9/111	95/8546	3.51306e-06	0.000202001	0.000166408	3552/941/6364/2321/54/2920/527/3383/3553	9	cDC2	meta_pt	Down
Human Diseases	Cardiovascular disease	hsa05418	Fluid shear stress and atherosclerosis	10/111	141/8546	1.35374e-05	0.00062272	0.000512996	3552/7850/4318/7056/3383/7295/3553/8878/3320/1843	10	cDC2	meta_pt	Down
Human Diseases	Cardiovascular disease	hsa05417	Lipid and atherosclerosis	12/111	216/8546	2.18292e-05	0.000733312	0.000604102	958/3310/4318/637/2920/4792/3383/3553/3320/6648/3303/3304	12	cDC2	meta_pt	Down
Environmental Information Processing	Signal transduction	hsa04668	TNF signaling pathway	9/111	119/8546	2.23182e-05	0.000733312	0.000604102	6364/4318/7185/5743/2920/4792/3383/3553/7128	9	cDC2	meta_pt	Down
Human Diseases	Infectious disease: bacterial	hsa05134	Legionellosis	6/111	56/8546	8.02734e-05	0.00205143	0.00168997	3310/2920/4792/3553/3303/3304	6	cDC2	meta_pt	Down
Environmental Information Processing	Signaling molecules and interaction	hsa04061	Viral protein interaction with cytokine and cytokine receptor	7/111	100/8546	0.000305739	0.00703199	0.00579294	6361/6367/6364/1236/6351/2920/7852	7	cDC2	meta_pt	Down
Organismal Systems	Development and regeneration	hsa04380	Osteoclast differentiation	8/111	143/8546	0.000522618	0.0100168	0.00825186	3552/8061/8651/54/4792/3553/8878/2354	8	cDC2	meta_pt	Down
Human Diseases	Infectious disease: parasitic	hsa05145	Toxoplasmosis	7/111	112/8546	0.000609138	0.0107771	0.00887813	8651/958/3310/4792/10105/3303/3304	7	cDC2	meta_pt	Down
Cellular Processes	Transport and catabolism	hsa04148	Efferocytosis	8/111	157/8546	0.000967127	0.0148293	0.0122163	8578/714/7057/5743/8877/1846/6446/1844	8	cDC2	meta_pt	Down
Organismal Systems	Immune system	hsa04640	Hematopoietic cell lineage	6/111	100/8546	0.00185779	0.0267058	0.0220002	3552/7850/909/3563/3575/3553	6	cDC2	meta_pt	Down
Cellular Processes	Cell growth and death	hsa04210	Apoptosis	7/111	137/8546	0.00198413	0.026844	0.0221141	3563/7185/637/84790/4000/4792/597	7	cDC2	meta_pt	Down
Human Diseases	Infectious disease: parasitic	hsa05140	Leishmaniasis	5/111	79/8546	0.003549	0.0408691	0.0336679	3552/5743/65108/4792/3553	5	cDC2	meta_pt	Down
Organismal Systems	Immune system	hsa04062	Chemokine signaling pathway	8/111	193/8546	0.00355384	0.0408691	0.0336679	6361/6367/6364/1236/6351/2920/4792/7852	8	cDC2	meta_pt	Down
Human Diseases	Infectious disease: parasitic	hsa05144	Malaria	4/111	50/8546	0.00392156	0.0413272	0.0340453	958/7057/3383/3553	4	cDC2	meta_pt	Down
Organismal Systems	Immune system	hsa04612	Antigen processing and presentation	5/111	81/8546	0.00395303	0.0413272	0.0340453	3310/5641/3320/3303/3304	5	cDC2	meta_pt	Down
Human Diseases	Infectious disease: viral	hsa05169	Epstein-Barr virus infection	8/111	204/8546	0.0049645	0.0456734	0.0376257	3280/958/637/864/4792/3383/7128/1026	8	cDC2	meta_pt	Down
Human Diseases	Infectious disease: viral	hsa05171	Coronavirus disease - COVID-19	12/48	238/8546	4.73281e-09	4.4725e-07	3.9357e-07	6187/6157/6133/6224/23521/6235/6144/6171/6189/6204/6205/5336	12	LAMP3+	meta_pt	Up
Cellular Processes	Transport and catabolism	hsa04145	Phagosome	5/32	159/8546	0.0002808	0.0204527	0.0182671	9550/23480/527/3123/60	5	LAMP3+	meta_pt	Down
Human Diseases	Immune disease	hsa05323	Rheumatoid arthritis	4/32	95/8546	0.000405969	0.0204527	0.0182671	9550/527/942/3123	4	LAMP3+	meta_pt	Down
Human Diseases	Immune disease	hsa05323	Rheumatoid arthritis	45729	95/8546	0.000351089	0.023874	0.0210653	6364/6348/1514	3	Mono_CD14+	meta_pt	Down
Environmental Information Processing	Signaling molecules and interaction	hsa04060	Cytokine-cytokine receptor interaction	45760	298/8546	0.000807237	0.027446	0.0242171	6364/3624/6348/3557	4	Mono_CD14+	meta_pt	Down
Environmental Information Processing	Signal transduction	hsa04668	TNF signaling pathway	22/275	119/8546	1.99297e-11	5.58031e-09	3.96495e-09	2919/7185/182/4318/3627/5604/602/3725/330/468/5743/3659/6364/5606/4790/9021/8837/2920/3383/4792/3553/7128	22	Mono_CD16+	meta_pt	Down
Human Diseases	Cardiovascular disease	hsa05417	Lipid and atherosclerosis	29/275	216/8546	4.5375e-11	6.3525e-09	4.51362e-09	2919/6714/29110/4318/9451/6349/2081/3310/6348/10010/114548/19/3725/468/3329/7494/5606/4780/3326/4790/3320/4973/3303/2920/3383/4792/3553/3304/6648	29	Mono_CD16+	meta_pt	Down
Environmental Information Processing	Signal transduction	hsa04064	NF-kappa B signaling pathway	20/275	105/8546	9.61905e-11	8.97778e-09	6.37895e-09	2919/7185/5328/3554/8740/7706/9560/10892/4616/6351/330/5743/4790/8837/2920/3383/4792/3553/597/7128	20	Mono_CD16+	meta_pt	Down
Organismal Systems	Immune system	hsa04657	IL-17 signaling pathway	18/275	95/8546	9.40759e-10	6.58531e-08	4.67904e-08	2919/8061/29110/4318/5597/3627/3725/5743/6364/3727/3326/4790/3320/2920/4792/3553/2354/7128	18	Mono_CD16+	meta_pt	Down
Cellular Processes	Cell growth and death	hsa04210	Apoptosis	20/275	137/8546	1.25091e-08	7.00509e-07	4.9773e-07	7185/10018/4001/3563/1439/9451/2081/4000/5366/5604/1514/4616/3725/330/468/4790/8837/4792/597/4170	20	Mono_CD16+	meta_pt	Down
Human Diseases	Cardiovascular disease	hsa05418	Fluid shear stress and atherosclerosis	19/275	141/8546	1.09418e-07	5.1062e-06	3.62809e-06	6383/3554/6714/4318/3552/3685/7850/1499/1514/3725/4780/7056/3326/4790/3320/1843/7422/3383/3553	19	Mono_CD16+	meta_pt	Down
Environmental Information Processing	Signaling molecules and interaction	hsa04061	Viral protein interaction with cytokine and cytokine receptor	15/275	100/8546	6.08779e-07	2.43511e-05	1.73021e-05	2919/6373/4283/3561/8740/8793/6349/9560/3627/3572/6348/6351/6364/7852/2920	15	Mono_CD16+	meta_pt	Down
Human Diseases	Infectious disease: bacterial	hsa05134	Legionellosis	11/275	56/8546	1.2889e-06	4.51114e-05	3.20528e-05	2919/3310/5861/3329/1195/4790/3303/2920/4792/3553/3304	11	Mono_CD16+	meta_pt	Down
Human Diseases	Immune disease	hsa05323	Rheumatoid arthritis	14/275	95/8546	1.80898e-06	5.62793e-05	3.99879e-05	2919/3552/51606/6349/2321/6348/1514/3725/526/6364/7422/2920/3383/3553	14	Mono_CD16+	meta_pt	Down
Organismal Systems	Immune system	hsa04621	NOD-like receptor signaling pathway	20/275	189/8546	2.61429e-06	7.32e-05	5.20105e-05	2919/29110/115361/2633/10010/114548/115362/3725/23710/330/8767/81631/3326/4790/3320/2920/4792/3553/7128/10135	20	Mono_CD16+	meta_pt	Down
Environmental Information Processing	Signaling molecules and interaction	hsa04060	Cytokine-cytokine receptor interaction	26/275	298/8546	3.2952e-06	8.38778e-05	5.95974e-05	2919/6373/3575/4283/3554/3561/8740/3552/8793/7850/3563/1439/6349/3624/9560/3627/3572/6348/3556/5008/6351/6364/7852/3557/2920/3553	26	Mono_CD16+	meta_pt	Down
Organismal Systems	Immune system	hsa04620	Toll-like receptor signaling pathway	14/275	109/8546	9.47459e-06	0.000189492	0.000134639	6373/4283/29110/6349/9560/3627/6348/5604/3725/6351/5606/4790/4792/3553	14	Mono_CD16+	meta_pt	Down
Organismal Systems	Development and regeneration	hsa04380	Osteoclast differentiation	15/275	143/8546	5.30252e-05	0.000873357	0.000620543	3554/8061/8651/3552/5604/3725/2212/3727/4790/9021/2355/3937/4792/3553/2354	15	Mono_CD16+	meta_pt	Down
Human Diseases	Infectious disease: viral	hsa05163	Human cytomegalovirus infection	19/275	226/8546	0.000118713	0.00158283	0.00112465	3554/6714/29110/3685/6349/9560/6348/1499/5604/10672/6351/468/5743/7852/4790/7422/1026/4792/3553	19	Mono_CD16+	meta_pt	Down
Organismal Systems	Immune system	hsa04625	C-type lectin receptor signaling pathway	12/275	105/8546	0.000131261	0.00159796	0.0011354	1960/6714/114548/10892/602/3725/5743/3659/26253/4790/4792/3553	12	Mono_CD16+	meta_pt	Down
Organismal Systems	Immune system	hsa04659	Th17 cell differentiation	12/275	109/8546	0.000187997	0.00219329	0.00155839	3662/3554/3561/861/3572/3556/3725/3326/4790/3320/4792/3553	12	Mono_CD16+	meta_pt	Down
Organismal Systems	Endocrine system	hsa04928	Parathyroid hormone synthesis, secretion and action	12/275	115/8546	0.000311713	0.00335691	0.00238517	5144/673/5141/5604/10672/468/6446/3727/1839/1026/4929/5142	12	Mono_CD16+	meta_pt	Down
Organismal Systems	Immune system	hsa04062	Chemokine signaling pathway	16/275	193/8546	0.000477746	0.00461272	0.00327746	2919/6373/4283/6714/673/6349/9560/3627/6348/5604/6351/6364/7852/4790/2920/4792	16	Mono_CD16+	meta_pt	Down
Organismal Systems	Immune system	hsa04640	Hematopoietic cell lineage	10/275	100/8546	0.00136156	0.0112129	0.00796704	3575/3554/3552/7850/3563/3678/7037/1604/960/3553	10	Mono_CD16+	meta_pt	Down
Human Diseases	Infectious disease: bacterial	hsa05135	Yersinia infection	12/275	138/8546	0.00159862	0.0125779	0.00893693	6714/29110/3678/114548/5604/3725/5606/2212/4790/3937/4792/3553	12	Mono_CD16+	meta_pt	Down
Cellular Processes	Transport and catabolism	hsa04148	Efferocytosis	13/275	157/8546	0.00161716	0.0125779	0.00893693	8578/23200/1846/29933/3685/8877/1847/19/5604/5743/7057/6446/1844	13	Mono_CD16+	meta_pt	Down
Human Diseases	Infectious disease: bacterial	hsa05152	Tuberculosis	14/275	182/8546	0.00218069	0.0160682	0.0114169	4360/6714/3552/51606/3656/8877/10892/8767/3329/3687/2212/26253/4790/3553	14	Mono_CD16+	meta_pt	Down
Human Diseases	Infectious disease: viral	hsa05161	Hepatitis B	13/275	163/8546	0.00226242	0.016243	0.0115411	1960/6714/29110/4318/673/5604/3725/468/5606/1654/4790/1026/4792	13	Mono_CD16+	meta_pt	Down
Human Diseases	Infectious disease: viral	hsa05169	Epstein-Barr virus infection	15/275	204/8546	0.00238729	0.0167111	0.0118736	29110/10018/894/864/3280/3627/4616/3725/5606/4790/1026/3383/960/4792/7128	15	Mono_CD16+	meta_pt	Down
Human Diseases	Cancer: overview	hsa05203	Viral carcinogenesis	15/275	205/8546	0.00250296	0.0170934	0.0121453	7185/1960/6714/894/5366/2959/3572/87/3725/468/1654/4790/5966/1026/4792	15	Mono_CD16+	meta_pt	Down
Human Diseases	Infectious disease: parasitic	hsa05140	Leishmaniasis	8/275	79/8546	0.00374747	0.0231266	0.0164321	3552/65108/3725/5743/2212/4790/4792/3553	8	Mono_CD16+	meta_pt	Down
Human Diseases	Infectious disease: viral	hsa05164	Influenza A	13/275	173/8546	0.00379938	0.0231266	0.0164321	29110/3838/3552/7706/3627/114548/5604/3337/4790/9021/3383/4792/3553	13	Mono_CD16+	meta_pt	Down
Cellular Processes	Transport and catabolism	hsa04145	Phagosome	12/275	159/8546	0.0051557	0.0294612	0.0209329	4360/3685/2204/51606/3678/7037/1514/526/10383/7057/2212/4973	12	Mono_CD16+	meta_pt	Down
Organismal Systems	Endocrine system	hsa04917	Prolactin signaling pathway	7/275	71/8546	0.00759108	0.0393612	0.0279671	6714/8651/894/5604/3659/4790/9021	7	Mono_CD16+	meta_pt	Down
Human Diseases	Infectious disease: parasitic	hsa05145	Toxoplasmosis	9/275	112/8546	0.00990474	0.0495237	0.0351879	8651/3310/330/5606/4790/3303/4792/3304/10105	9	Mono_CD16+	meta_pt	Down
Organismal Systems	Nervous system	hsa04722	Neurotrophin signaling pathway	17/493	120/8546	0.000493742	0.0166775	0.0139172	5336/4214/57498/6655/6654/5605/6197/673/4215/1432/5595/596/9252/5293/6196/7189/2549	17	Mφ_CD163L1+	meta_pt	Up
Human Diseases	Infectious disease: viral	hsa05161	Hepatitis B	20/493	163/8546	0.00108105	0.0299442	0.024988	7099/2033/4214/3454/6655/7046/6654/5605/673/1432/4089/5595/596/5293/843/1643/7189/4088/7042/5608	20	Mφ_CD163L1+	meta_pt	Up
Genetic Information Processing	Folding, sorting and degradation	hsa04120	Ubiquitin mediated proteolysis	17/493	142/8546	0.00324059	0.0428321	0.0357429	4214/8452/8925/51366/867/57448/54926/10075/7328/8450/51434/1643/9886/8945/7189/23221/6502	17	Mφ_CD163L1+	meta_pt	Up
Human Diseases	Immune disease	hsa05323	Rheumatoid arthritis	16/105	95/8546	2.07227e-14	4.1031e-12	3.0975e-12	6374/941/245972/6364/3569/8741/2919/3553/2920/3119/54/3383/3117/3122/3123/527	16	Mφ_CD163L1+	meta_pt	Down
Environmental Information Processing	Signaling molecules and interaction	hsa04060	Cytokine-cytokine receptor interaction	23/105	298/8546	8.59827e-13	8.51228e-11	6.42607e-11	6374/7293/3627/8744/9235/4283/3559/27242/6364/3569/3624/3563/8741/9560/2919/10148/958/3553/6351/6369/2920/3575/6362	23	Mφ_CD163L1+	meta_pt	Down
Environmental Information Processing	Signal transduction	hsa04668	TNF signaling pathway	13/105	119/8546	1.81285e-09	1.19648e-07	9.03243e-08	6374/7185/3627/6364/3569/2919/3553/7128/4323/2920/9021/4318/3383	13	Mφ_CD163L1+	meta_pt	Down
Environmental Information Processing	Signaling molecules and interaction	hsa04061	Viral protein interaction with cytokine and cytokine receptor	12/105	100/8546	2.67386e-09	1.32356e-07	9.9918e-08	6374/3627/4283/3559/6364/3569/9560/2919/6351/6369/2920/6362	12	Mφ_CD163L1+	meta_pt	Down
Organismal Systems	Immune system	hsa04672	Intestinal immune network for IgA production	9/105	50/8546	7.43588e-09	2.94461e-07	2.22294e-07	941/3695/3569/8741/958/3119/3117/3122/3123	9	Mφ_CD163L1+	meta_pt	Down
Organismal Systems	Immune system	hsa04657	IL-17 signaling pathway	11/105	95/8546	1.87451e-08	6.18587e-07	4.66982e-07	8061/9641/6374/3627/6364/3569/2919/3553/7128/2920/4318	11	Mφ_CD163L1+	meta_pt	Down
Human Diseases	Infectious disease: bacterial	hsa05152	Tuberculosis	13/105	182/8546	3.05176e-07	8.63213e-06	6.51655e-06	3656/245972/8877/3569/26253/30835/3553/3119/3117/3122/3123/527/972	13	Mφ_CD163L1+	meta_pt	Down
Organismal Systems	Immune system	hsa04640	Hematopoietic cell lineage	10/105	100/8546	3.50803e-07	8.68236e-06	6.55447e-06	952/3559/3569/3563/3553/3575/3119/3117/3122/3123	10	Mφ_CD163L1+	meta_pt	Down
Environmental Information Processing	Signal transduction	hsa04064	NF-kappa B signaling pathway	10/105	105/8546	5.55608e-07	1.22234e-05	9.22764e-06	7185/9560/2919/958/3553/597/6351/7128/2920/3383	10	Mφ_CD163L1+	meta_pt	Down
Human Diseases	Immune disease	hsa05332	Graft-versus-host disease	7/105	45/8546	1.06863e-06	2.1159e-05	1.59733e-05	941/3569/3553/3119/3117/3122/3123	7	Mφ_CD163L1+	meta_pt	Down
Human Diseases	Infectious disease: bacterial	hsa05134	Legionellosis	7/105	56/8546	4.889e-06	8.8002e-05	6.64343e-05	3569/2919/3553/3303/2920/3304/1937	7	Mφ_CD163L1+	meta_pt	Down
Organismal Systems	Immune system	hsa04620	Toll-like receptor signaling pathway	9/105	109/8546	6.94453e-06	0.00010656	8.0444e-05	9641/941/3627/4283/3569/9560/958/3553/6351	9	Mφ_CD163L1+	meta_pt	Down
Human Diseases	Immune disease	hsa05330	Allograft rejection	6/105	39/8546	6.99636e-06	0.00010656	8.0444e-05	941/958/3119/3117/3122/3123	6	Mφ_CD163L1+	meta_pt	Down
Human Diseases	Endocrine and metabolic disease	hsa04940	Type I diabetes mellitus	6/105	44/8546	1.44031e-05	0.000195977	0.000147946	941/3553/3119/3117/3122/3123	6	Mφ_CD163L1+	meta_pt	Down
Human Diseases	Immune disease	hsa05321	Inflammatory bowel disease	7/105	66/8546	1.48467e-05	0.000195977	0.000147946	6775/3569/3553/3119/3117/3122/3123	7	Mφ_CD163L1+	meta_pt	Down
Human Diseases	Cardiovascular disease	hsa05416	Viral myocarditis	7/105	70/8546	2.19527e-05	0.000267287	0.00020178	941/958/3119/3383/3117/3122/3123	7	Mφ_CD163L1+	meta_pt	Down
Organismal Systems	Immune system	hsa04062	Chemokine signaling pathway	11/105	193/8546	2.29489e-05	0.000267287	0.00020178	6374/3627/4283/6364/9560/2919/2790/6351/6369/2920/6362	11	Mφ_CD163L1+	meta_pt	Down
Human Diseases	Immune disease	hsa05310	Asthma	5/105	32/8546	3.93544e-05	0.000432899	0.000326803	958/3119/3117/3122/3123	5	Mφ_CD163L1+	meta_pt	Down
Human Diseases	Immune disease	hsa05320	Autoimmune thyroid disease	6/105	54/8546	4.77126e-05	0.00048432	0.000365622	941/958/3119/3117/3122/3123	6	Mφ_CD163L1+	meta_pt	Down
Human Diseases	Infectious disease: viral	hsa05164	Influenza A	10/105	173/8546	4.89212e-05	0.00048432	0.000365622	9641/3627/3569/3553/3119/9021/3383/3117/3122/3123	10	Mφ_CD163L1+	meta_pt	Down
Organismal Systems	Immune system	hsa04659	Th17 cell differentiation	8/105	109/8546	5.4116e-05	0.000510237	0.000385187	3559/3569/10148/3553/3119/3117/3122/3123	8	Mφ_CD163L1+	meta_pt	Down
Organismal Systems	Immune system	hsa04612	Antigen processing and presentation	7/105	81/8546	5.70157e-05	0.000513141	0.000387379	3303/3119/3304/3117/3122/3123/972	7	Mφ_CD163L1+	meta_pt	Down
Cellular Processes	Transport and catabolism	hsa04148	Efferocytosis	9/105	157/8546	0.000126475	0.00108879	0.000821946	1847/5031/1846/8877/7057/23166/1844/713/714	9	Mφ_CD163L1+	meta_pt	Down
Environmental Information Processing	Signaling molecules and interaction	hsa04514	Cell adhesion molecules	9/105	160/8546	0.000146116	0.00120546	0.000910023	3680/941/3695/958/3119/3383/3117/3122/3123	9	Mφ_CD163L1+	meta_pt	Down
Human Diseases	Infectious disease: viral	hsa05169	Epstein-Barr virus infection	10/105	204/8546	0.000193211	0.00153023	0.0011552	9641/3627/3569/958/7128/3119/3383/3117/3122/3123	10	Mφ_CD163L1+	meta_pt	Down
Human Diseases	Infectious disease: bacterial	hsa05150	Staphylococcus aureus infection	7/105	102/8546	0.000245286	0.00186795	0.00141015	3119/3383/713/3117/3122/714/3123	7	Mφ_CD163L1+	meta_pt	Down
Human Diseases	Cardiovascular disease	hsa05417	Lipid and atherosclerosis	10/105	216/8546	0.000306696	0.00216878	0.00163725	9641/3569/2919/958/3553/3303/2920/3304/4318/3383	10	Mφ_CD163L1+	meta_pt	Down
Human Diseases	Immune disease	hsa05322	Systemic lupus erythematosus	8/105	141/8546	0.000326322	0.00222799	0.00168195	941/958/3119/713/3117/3122/714/3123	8	Mφ_CD163L1+	meta_pt	Down
Human Diseases	Infectious disease: parasitic	hsa05144	Malaria	5/105	50/8546	0.000347497	0.00229348	0.00173139	3569/7057/958/3553/3383	5	Mφ_CD163L1+	meta_pt	Down
Human Diseases	Infectious disease: viral	hsa05168	Herpes simplex virus 1 infection	9/105	182/8546	0.000383287	0.00244809	0.00184811	9641/3569/3553/3119/9021/3117/3122/3123/972	9	Mφ_CD163L1+	meta_pt	Down
Human Diseases	Infectious disease: parasitic	hsa05140	Leishmaniasis	6/105	79/8546	0.00040079	0.00245907	0.0018564	65108/3553/3119/3117/3122/3123	6	Mφ_CD163L1+	meta_pt	Down
Human Diseases	Infectious disease: viral	hsa05166	Human T-cell leukemia virus 1 infection	10/105	224/8546	0.000409845	0.00245907	0.0018564	8061/3559/3569/958/3119/3383/3117/7538/3122/3123	10	Mφ_CD163L1+	meta_pt	Down
Human Diseases	Infectious disease: parasitic	hsa05145	Toxoplasmosis	7/105	112/8546	0.000435331	0.00253516	0.00191384	958/3303/3119/3304/3117/3122/3123	7	Mφ_CD163L1+	meta_pt	Down
Cellular Processes	Transport and catabolism	hsa04145	Phagosome	8/105	159/8546	0.000728296	0.00400563	0.00302392	245972/30835/7057/3119/3117/3122/3123/527	8	Mφ_CD163L1+	meta_pt	Down
Organismal Systems	Immune system	hsa04658	Th1 and Th2 cell differentiation	6/105	93/8546	0.000957027	0.00512139	0.00386622	6775/3559/3119/3117/3122/3123	6	Mφ_CD163L1+	meta_pt	Down
Cellular Processes	Transport and catabolism	hsa04142	Lysosome	7/105	133/8546	0.00121166	0.00631337	0.00476607	27074/245972/4125/2717/54/1075/527	7	Mφ_CD163L1+	meta_pt	Down
Organismal Systems	Immune system	hsa04621	NOD-like receptor signaling pathway	8/105	189/8546	0.00220857	0.0109324	0.00825308	9641/3569/2919/3553/7128/2920/7295/11337	8	Mφ_CD163L1+	meta_pt	Down
Human Diseases	Infectious disease: bacterial	hsa05133	Pertussis	5/105	78/8546	0.00263978	0.0127482	0.00962385	6374/3569/3553/713/714	5	Mφ_CD163L1+	meta_pt	Down
Metabolism	Carbohydrate metabolism	hsa00030	Pentose phosphate pathway	3/105	31/8546	0.00631023	0.0297482	0.0224575	64080/5226/226	3	Mφ_CD163L1+	meta_pt	Down
Organismal Systems	Immune system	hsa04625	C-type lectin receptor signaling pathway	5/105	105/8546	0.00931103	0.042874	0.0323664	9641/3569/26253/30835/3553	5	Mφ_CD163L1+	meta_pt	Down
Human Diseases	Immune disease	hsa05323	Rheumatoid arthritis	45826	95/8546	2.68239e-08	2.28004e-06	1.38355e-06	3127/54/3117/527/3122/3123	6	Mφ_cyc	meta_pt	Down
Human Diseases	Infectious disease: parasitic	hsa05145	Toxoplasmosis	45826	112/8546	7.23302e-08	3.07403e-06	1.86536e-06	10105/3304/3127/3117/3122/3123	6	Mφ_cyc	meta_pt	Down
Human Diseases	Immune disease	hsa05310	Asthma	45765	32/8546	4.77575e-07	1.11616e-05	6.773e-06	3127/3117/3122/3123	4	Mφ_cyc	meta_pt	Down
Organismal Systems	Immune system	hsa04612	Antigen processing and presentation	45795	81/8546	5.25253e-07	1.11616e-05	6.773e-06	3304/3127/3117/3122/3123	5	Mφ_cyc	meta_pt	Down
Human Diseases	Immune disease	hsa05330	Allograft rejection	45765	39/8546	1.08235e-06	1.84e-05	1.11653e-05	3127/3117/3122/3123	4	Mφ_cyc	meta_pt	Down
Human Diseases	Endocrine and metabolic disease	hsa04940	Type I diabetes mellitus	45765	44/8546	1.77467e-06	2.36209e-05	1.43334e-05	3127/3117/3122/3123	4	Mφ_cyc	meta_pt	Down
Human Diseases	Immune disease	hsa05332	Graft-versus-host disease	45765	45/8546	1.94525e-06	2.36209e-05	1.43334e-05	3127/3117/3122/3123	4	Mφ_cyc	meta_pt	Down
Organismal Systems	Immune system	hsa04672	Intestinal immune network for IgA production	45765	50/8546	2.98706e-06	3.17375e-05	1.92587e-05	3127/3117/3122/3123	4	Mφ_cyc	meta_pt	Down
Human Diseases	Immune disease	hsa05320	Autoimmune thyroid disease	45765	54/8546	4.08036e-06	3.85367e-05	2.33845e-05	3127/3117/3122/3123	4	Mφ_cyc	meta_pt	Down
Cellular Processes	Transport and catabolism	hsa04142	Lysosome	45795	133/8546	6.16543e-06	5.24062e-05	3.18006e-05	9741/2717/54/527/9516	5	Mφ_cyc	meta_pt	Down
Human Diseases	Immune disease	hsa05321	Inflammatory bowel disease	45765	66/8546	9.15333e-06	7.07302e-05	4.29199e-05	3127/3117/3122/3123	4	Mφ_cyc	meta_pt	Down
Human Diseases	Cardiovascular disease	hsa05416	Viral myocarditis	45765	70/8546	1.15837e-05	8.20511e-05	4.97895e-05	3127/3117/3122/3123	4	Mφ_cyc	meta_pt	Down
Cellular Processes	Transport and catabolism	hsa04145	Phagosome	45795	159/8546	1.47463e-05	9.64184e-05	5.85078e-05	3127/3117/527/3122/3123	5	Mφ_cyc	meta_pt	Down
Human Diseases	Infectious disease: parasitic	hsa05140	Leishmaniasis	45765	79/8546	1.87585e-05	0.000113891	6.91103e-05	3127/3117/3122/3123	4	Mφ_cyc	meta_pt	Down
Human Diseases	Infectious disease: viral	hsa05164	Influenza A	45795	173/8546	2.22016e-05	0.000125809	7.63425e-05	3127/3117/3122/3123/292	5	Mφ_cyc	meta_pt	Down
Human Diseases	Infectious disease: bacterial	hsa05152	Tuberculosis	45795	182/8546	2.83635e-05	0.000150681	9.14349e-05	3127/3117/527/3122/3123	5	Mφ_cyc	meta_pt	Down
Organismal Systems	Immune system	hsa04658	Th1 and Th2 cell differentiation	45765	93/8546	3.57868e-05	0.000178934	0.000108579	3127/3117/3122/3123	4	Mφ_cyc	meta_pt	Down
Organismal Systems	Immune system	hsa04640	Hematopoietic cell lineage	45765	100/8546	4.76208e-05	0.000224876	0.000136457	3127/3117/3122/3123	4	Mφ_cyc	meta_pt	Down
Human Diseases	Infectious disease: bacterial	hsa05150	Staphylococcus aureus infection	45765	102/8546	5.14726e-05	0.000230272	0.000139732	3127/3117/3122/3123	4	Mφ_cyc	meta_pt	Down
Organismal Systems	Immune system	hsa04659	Th17 cell differentiation	45765	109/8546	6.67658e-05	0.000283755	0.000172186	3127/3117/3122/3123	4	Mφ_cyc	meta_pt	Down
Human Diseases	Infectious disease: viral	hsa05166	Human T-cell leukemia virus 1 infection	45795	224/8546	7.66911e-05	0.000310416	0.000188364	3127/3117/3122/3123/292	5	Mφ_cyc	meta_pt	Down
Human Diseases	Immune disease	hsa05322	Systemic lupus erythematosus	45765	141/8546	0.000181523	0.000701337	0.000425579	3127/3117/3122/3123	4	Mφ_cyc	meta_pt	Down
Environmental Information Processing	Signaling molecules and interaction	hsa04514	Cell adhesion molecules	45765	160/8546	0.000295034	0.00109034	0.000661632	3127/3117/3122/3123	4	Mφ_cyc	meta_pt	Down
Human Diseases	Infectious disease: viral	hsa05168	Herpes simplex virus 1 infection	45765	182/8546	0.000482006	0.00170711	0.00103589	3127/3117/3122/3123	4	Mφ_cyc	meta_pt	Down
Human Diseases	Infectious disease: viral	hsa05169	Epstein-Barr virus infection	45765	204/8546	0.000741685	0.00252173	0.00153021	3127/3117/3122/3123	4	Mφ_cyc	meta_pt	Down
Human Diseases	Infectious disease: bacterial	hsa05134	Legionellosis	45706	56/8546	0.00603288	0.0197229	0.0119681	1937/3304	2	Mφ_cyc	meta_pt	Down
Organismal Systems	Aging	hsa04213	Longevity regulating pathway - multiple species	45706	62/8546	0.00735282	0.0231478	0.0140463	3304/6648	2	Mφ_cyc	meta_pt	Down
Human Diseases	Cardiovascular disease	hsa05417	Lipid and atherosclerosis	45734	216/8546	0.00981602	0.0287711	0.0174586	4318/3304/6648	3	Mφ_cyc	meta_pt	Down
Human Diseases	Immune disease	hsa05323	Rheumatoid arthritis	14/48	95/8546	5.78891e-17	8.10447e-15	4.63112e-15	3383/8741/54/2920/6348/3553/942/3113/3117/3108/3127/3725/3122/3123	14	Mφ_MLXIPL+	meta_pt	Down
Organismal Systems	Immune system	hsa04672	Intestinal immune network for IgA production	9/48	50/8546	5.31759e-12	3.72232e-10	2.12704e-10	3676/8741/942/3113/3117/3108/3127/3122/3123	9	Mφ_MLXIPL+	meta_pt	Down
Human Diseases	Infectious disease: parasitic	hsa05140	Leishmaniasis	10/48	79/8546	1.24966e-11	5.83174e-10	3.33242e-10	3676/4792/3553/3113/3117/3108/3127/3725/3122/3123	10	Mφ_MLXIPL+	meta_pt	Down
Human Diseases	Endocrine and metabolic disease	hsa04940	Type I diabetes mellitus	8/48	44/8546	8.18131e-11	2.77444e-09	1.5854e-09	3553/942/3113/3117/3108/3127/3122/3123	8	Mφ_MLXIPL+	meta_pt	Down
Human Diseases	Immune disease	hsa05332	Graft-versus-host disease	8/48	45/8546	9.90873e-11	2.77444e-09	1.5854e-09	3553/942/3113/3117/3108/3127/3122/3123	8	Mφ_MLXIPL+	meta_pt	Down
Human Diseases	Infectious disease: parasitic	hsa05145	Toxoplasmosis	10/48	112/8546	4.29057e-10	9.74202e-09	5.56687e-09	3310/4792/3113/3117/3108/3127/3122/3123/3303/3304	10	Mφ_MLXIPL+	meta_pt	Down
Organismal Systems	Immune system	hsa04612	Antigen processing and presentation	9/48	81/8546	4.87101e-10	9.74202e-09	5.56687e-09	3310/3113/3117/3108/3127/3122/3123/3303/3304	9	Mφ_MLXIPL+	meta_pt	Down
Human Diseases	Immune disease	hsa05330	Allograft rejection	7/48	39/8546	1.50192e-09	2.62836e-08	1.50192e-08	942/3113/3117/3108/3127/3122/3123	7	Mφ_MLXIPL+	meta_pt	Down
Human Diseases	Infectious disease: viral	hsa05164	Influenza A	11/48	173/8546	2.00926e-09	3.12551e-08	1.78601e-08	8743/3383/4792/3337/3553/3113/3117/3108/3127/3122/3123	11	Mφ_MLXIPL+	meta_pt	Down
Human Diseases	Immune disease	hsa05321	Inflammatory bowel disease	8/48	66/8546	2.4182e-09	3.38549e-08	1.93456e-08	3553/3113/3117/3108/3127/3725/3122/3123	8	Mφ_MLXIPL+	meta_pt	Down
Organismal Systems	Immune system	hsa04640	Hematopoietic cell lineage	9/48	100/8546	3.28289e-09	4.17823e-08	2.38756e-08	3676/3553/928/3113/3117/3108/3127/3122/3123	9	Mφ_MLXIPL+	meta_pt	Down
Human Diseases	Cardiovascular disease	hsa05416	Viral myocarditis	8/48	70/8546	3.90865e-09	4.5601e-08	2.60577e-08	3383/942/3113/3117/3108/3127/3122/3123	8	Mφ_MLXIPL+	meta_pt	Down
Organismal Systems	Immune system	hsa04659	Th17 cell differentiation	9/48	109/8546	7.08844e-09	7.63371e-08	4.36212e-08	4792/3553/3113/3117/3108/3127/3725/3122/3123	9	Mφ_MLXIPL+	meta_pt	Down
Human Diseases	Immune disease	hsa05320	Autoimmune thyroid disease	7/48	54/8546	1.62337e-08	1.62337e-07	9.27642e-08	942/3113/3117/3108/3127/3122/3123	7	Mφ_MLXIPL+	meta_pt	Down
Human Diseases	Immune disease	hsa05310	Asthma	6/48	32/8546	1.84471e-08	1.72173e-07	9.83845e-08	3113/3117/3108/3127/3122/3123	6	Mφ_MLXIPL+	meta_pt	Down
Human Diseases	Cardiovascular disease	hsa05417	Lipid and atherosclerosis	11/48	216/8546	2.07305e-08	1.81392e-07	1.03653e-07	8743/3383/3310/2920/4792/6348/3553/6648/3725/3303/3304	11	Mφ_MLXIPL+	meta_pt	Down
Organismal Systems	Immune system	hsa04658	Th1 and Th2 cell differentiation	8/48	93/8546	3.82933e-08	3.15356e-07	1.80204e-07	4792/3113/3117/3108/3127/3725/3122/3123	8	Mφ_MLXIPL+	meta_pt	Down
Human Diseases	Infectious disease: bacterial	hsa05150	Staphylococcus aureus infection	8/48	102/8546	7.94038e-08	6.17585e-07	3.52906e-07	3383/3113/3117/3108/2213/3127/3122/3123	8	Mφ_MLXIPL+	meta_pt	Down
Human Diseases	Infectious disease: viral	hsa05169	Epstein-Barr virus infection	10/48	204/8546	1.42957e-07	1.05337e-06	6.01925e-07	3383/4792/7128/3113/3117/3108/3127/3725/3122/3123	10	Mφ_MLXIPL+	meta_pt	Down
Environmental Information Processing	Signaling molecules and interaction	hsa04514	Cell adhesion molecules	9/48	160/8546	2.02601e-07	1.41821e-06	8.10406e-07	3676/3383/942/3113/3117/3108/3127/3122/3123	9	Mφ_MLXIPL+	meta_pt	Down
Human Diseases	Infectious disease: viral	hsa05166	Human T-cell leukemia virus 1 infection	10/48	224/8546	3.42344e-07	2.28229e-06	1.30417e-06	1958/3383/4792/3113/3117/3108/3127/3725/3122/3123	10	Mφ_MLXIPL+	meta_pt	Down
Human Diseases	Infectious disease: bacterial	hsa05134	Legionellosis	6/48	56/8546	5.97197e-07	3.80034e-06	2.17163e-06	3310/2920/4792/3553/3303/3304	6	Mφ_MLXIPL+	meta_pt	Down
Environmental Information Processing	Signal transduction	hsa04064	NF-kappa B signaling pathway	7/48	105/8546	1.68229e-06	9.81336e-06	5.60763e-06	3383/9560/2920/4792/7128/3553/6351	7	Mφ_MLXIPL+	meta_pt	Down
Organismal Systems	Immune system	hsa04620	Toll-like receptor signaling pathway	7/48	109/8546	2.16544e-06	1.21264e-05	6.9294e-06	9560/4792/6348/3553/942/3725/6351	7	Mφ_MLXIPL+	meta_pt	Down
Environmental Information Processing	Signal transduction	hsa04668	TNF signaling pathway	7/48	119/8546	3.90256e-06	2.10138e-05	1.20079e-05	3383/4323/2920/4792/7128/3553/3725	7	Mφ_MLXIPL+	meta_pt	Down
Human Diseases	Infectious disease: bacterial	hsa05152	Tuberculosis	8/48	182/8546	6.60929e-06	3.30464e-05	1.88837e-05	3553/3113/3117/3108/2213/3127/3122/3123	8	Mφ_MLXIPL+	meta_pt	Down
Human Diseases	Infectious disease: viral	hsa05168	Herpes simplex virus 1 infection	8/48	182/8546	6.60929e-06	3.30464e-05	1.88837e-05	4792/3553/3113/3117/3108/3127/3122/3123	8	Mφ_MLXIPL+	meta_pt	Down
Human Diseases	Immune disease	hsa05322	Systemic lupus erythematosus	7/48	141/8546	1.19961e-05	5.79124e-05	3.30928e-05	942/3113/3117/3108/3127/3122/3123	7	Mφ_MLXIPL+	meta_pt	Down
Organismal Systems	Development and regeneration	hsa04380	Osteoclast differentiation	7/48	143/8546	1.31559e-05	6.122e-05	3.49828e-05	353514/54/4792/3553/2354/2213/3725	7	Mφ_MLXIPL+	meta_pt	Down
Organismal Systems	Immune system	hsa04657	IL-17 signaling pathway	6/48	95/8546	1.35558e-05	6.122e-05	3.49828e-05	2920/4792/7128/3553/2354/3725	6	Mφ_MLXIPL+	meta_pt	Down
Cellular Processes	Transport and catabolism	hsa04145	Phagosome	7/48	159/8546	2.62281e-05	0.000114748	6.55702e-05	3113/3117/3108/2213/3127/3122/3123	7	Mφ_MLXIPL+	meta_pt	Down
Environmental Information Processing	Signaling molecules and interaction	hsa04061	Viral protein interaction with cytokine and cytokine receptor	5/48	100/8546	0.000227993	0.000938793	0.000536453	8743/9560/2920/6348/6351	5	Mφ_MLXIPL+	meta_pt	Down
Organismal Systems	Aging	hsa04213	Longevity regulating pathway - multiple species	4/48	62/8546	0.000384855	0.00153942	0.000879669	3310/6648/3303/3304	4	Mφ_MLXIPL+	meta_pt	Down
Environmental Information Processing	Signaling molecules and interaction	hsa04060	Cytokine-cytokine receptor interaction	7/48	298/8546	0.00125907	0.00476407	0.00272232	8743/8741/9560/2920/6348/3553/6351	7	Mφ_MLXIPL+	meta_pt	Down
Organismal Systems	Immune system	hsa04662	B cell receptor signaling pathway	4/48	91/8546	0.00163694	0.00603085	0.0034462	353514/4792/2213/3725	4	Mφ_MLXIPL+	meta_pt	Down
Human Diseases	Endocrine and metabolic disease	hsa04933	AGE-RAGE signaling pathway in diabetic complications	4/48	101/8546	0.00240031	0.00861648	0.00492371	1958/3383/3553/3725	4	Mφ_MLXIPL+	meta_pt	Down
Human Diseases	Infectious disease: parasitic	hsa05142	Chagas disease	4/48	103/8546	0.00257802	0.00882247	0.00504141	4792/6348/3553/3725	4	Mφ_MLXIPL+	meta_pt	Down
Organismal Systems	Endocrine system	hsa04928	Parathyroid hormone synthesis, secretion and action	4/48	115/8546	0.00383797	0.0127932	0.00731043	1958/4323/6446/4929	4	Mφ_MLXIPL+	meta_pt	Down
Organismal Systems	Immune system	hsa04621	NOD-like receptor signaling pathway	5/48	189/8546	0.00397522	0.0129426	0.00739577	2920/4792/7128/3553/3725	5	Mφ_MLXIPL+	meta_pt	Down
Organismal Systems	Immune system	hsa04062	Chemokine signaling pathway	5/48	193/8546	0.00434577	0.0138274	0.00790139	9560/2920/4792/6348/6351	5	Mφ_MLXIPL+	meta_pt	Down
Cellular Processes	Transport and catabolism	hsa04142	Lysosome	4/48	133/8546	0.00642547	0.0195558	0.0111747	54/4125/9741/1075	4	Mφ_MLXIPL+	meta_pt	Down
Cellular Processes	Cell growth and death	hsa04210	Apoptosis	4/48	137/8546	0.00712646	0.0208837	0.0119336	8743/4792/3725/1075	4	Mφ_MLXIPL+	meta_pt	Down
Human Diseases	Infectious disease: bacterial	hsa05135	Yersinia infection	4/48	138/8546	0.00730931	0.0208837	0.0119336	3676/4792/3553/3725	4	Mφ_MLXIPL+	meta_pt	Down
Human Diseases	Infectious disease: viral	hsa05163	Human cytomegalovirus infection	5/48	226/8546	0.0084013	0.0230624	0.0131785	9560/4792/6348/3553/6351	5	Mφ_MLXIPL+	meta_pt	Down
Environmental Information Processing	Signal transduction	hsa04072	Phospholipase D signaling pathway	18/237	149/8546	1.36827e-07	1.31354e-05	7.96956e-06	2778/382/5605/9267/23533/207/6237/5900/22808/5293/56894/5330/57121/5155/5595/5336/208/8525	18	Mφ_SPP1+	meta_pt	Up
Environmental Information Processing	Signal transduction	hsa04015	Rap1 signaling pathway	20/237	212/8546	1.56662e-06	0.000112796	6.84364e-05	2778/7094/2771/3684/5605/2889/207/6237/5900/7423/6494/22808/1398/5293/5330/57121/5155/5595/208/5579	20	Mφ_SPP1+	meta_pt	Up
Human Diseases	Infectious disease: parasitic	hsa05142	Chagas disease	13/237	103/8546	4.82674e-06	0.000173763	0.000105426	2778/2771/7040/3654/6349/207/718/7099/5293/5330/5516/5595/208	13	Mφ_SPP1+	meta_pt	Up
Organismal Systems	Nervous system	hsa04722	Neurotrophin signaling pathway	13/237	120/8546	2.60089e-05	0.000624213	0.000378726	5605/3654/2889/207/10019/1398/6197/5293/9261/5595/5336/208/596	13	Mφ_SPP1+	meta_pt	Up
Organismal Systems	Endocrine system	hsa04935	Growth hormone synthesis, secretion and action	13/237	122/8546	3.10519e-05	0.00065846	0.000399504	2778/2771/5605/207/1398/2033/5293/5330/5566/5595/5336/208/5579	13	Mφ_SPP1+	meta_pt	Up
Organismal Systems	Immune system	hsa04062	Chemokine signaling pathway	16/237	193/8546	8.72895e-05	0.00139663	0.000847371	2771/2782/5058/9560/1794/6349/23533/207/1398/5293/5330/5566/5595/5336/208/5579	16	Mφ_SPP1+	meta_pt	Up
Human Diseases	Endocrine and metabolic disease	hsa04933	AGE-RAGE signaling pathway in diabetic complications	11/237	101/8546	0.000104205	0.00150692	0.000914288	7040/1729/207/7423/5293/5330/5595/5336/208/5579/596	11	Mφ_SPP1+	meta_pt	Up
Human Diseases	Infectious disease: viral	hsa05171	Coronavirus disease - COVID-19	18/237	238/8546	0.000104647	0.00150692	0.000914288	6235/6187/6227/6171/6157/6192/103/3654/9636/718/6868/7099/5293/4940/4939/5595/5336/5579	18	Mφ_SPP1+	meta_pt	Up
Organismal Systems	Endocrine system	hsa04910	Insulin signaling pathway	13/237	138/8546	0.000112657	0.00151663	0.000920178	3098/5605/2889/207/3101/1398/2872/5293/51422/5566/5595/208/6720	13	Mφ_SPP1+	meta_pt	Up
Environmental Information Processing	Signal transduction	hsa04371	Apelin signaling pathway	13/237	140/8546	0.000130446	0.00151663	0.000920178	2771/2782/5605/10365/23533/207/6237/22808/5330/51422/5566/5595/208	13	Mφ_SPP1+	meta_pt	Up
Environmental Information Processing	Signal transduction	hsa04071	Sphingolipid signaling pathway	12/237	122/8546	0.000136918	0.00151663	0.000920178	1509/2771/5605/207/5293/5330/5516/259230/5595/208/5579/596	12	Mφ_SPP1+	meta_pt	Up
Organismal Systems	Immune system	hsa04611	Platelet activation	12/237	126/8546	0.000186251	0.00191573	0.00116232	2778/7094/2771/23533/207/84876/5293/5330/5566/5595/5336/208	12	Mφ_SPP1+	meta_pt	Up
Organismal Systems	Immune system	hsa04662	B cell receptor signaling pathway	10/237	91/8546	0.000199497	0.00198121	0.00120205	975/5605/207/5293/10990/5595/5336/208/5579/3635	10	Mφ_SPP1+	meta_pt	Up
Human Diseases	Infectious disease: parasitic	hsa05145	Toxoplasmosis	11/237	112/8546	0.000263261	0.00236935	0.00143754	2771/7040/598/3654/23533/207/7099/4261/5595/208/596	11	Mφ_SPP1+	meta_pt	Up
Organismal Systems	Endocrine system	hsa04928	Parathyroid hormone synthesis, secretion and action	11/237	115/8546	0.000331838	0.00289604	0.0017571	2778/2771/3727/11214/6256/5141/5330/5566/5595/5579/596	11	Mφ_SPP1+	meta_pt	Up
Human Diseases	Endocrine and metabolic disease	hsa04932	Non-alcoholic fatty liver disease	13/237	157/8546	0.000406796	0.00325437	0.00197451	4696/4707/27089/7040/4296/207/6256/5293/1050/51422/2081/208/6720	13	Mφ_SPP1+	meta_pt	Up
Human Diseases	Infectious disease: bacterial	hsa05135	Yersinia infection	12/237	138/8546	0.000434517	0.00338219	0.00205206	382/5605/3654/207/3678/1398/7099/5585/6197/5293/5595/208	12	Mφ_SPP1+	meta_pt	Up
Human Diseases	Infectious disease: viral	hsa05160	Hepatitis C	13/237	159/8546	0.000459678	0.00348387	0.00211375	975/7533/5605/949/207/6256/440275/5293/5516/4940/4939/5595/208	13	Mφ_SPP1+	meta_pt	Up
Human Diseases	Infectious disease: viral	hsa05163	Human cytomegalovirus infection	16/237	226/8546	0.000532082	0.00383642	0.00232765	2778/2771/11214/2782/5605/9560/6349/207/1398/6890/5293/5330/5566/5595/208/5579	16	Mφ_SPP1+	meta_pt	Up
Human Diseases	Infectious disease: viral	hsa05164	Influenza A	13/237	173/8546	0.00101949	0.00638287	0.00387265	103/5605/207/2033/7099/5293/7706/4261/4940/4939/5595/208/5579	13	Mφ_SPP1+	meta_pt	Up
Cellular Processes	Cell growth and death	hsa04210	Apoptosis	11/237	137/8546	0.0014479	0.00772213	0.00468521	1509/1522/5605/598/207/5293/2081/5595/208/596/27113	11	Mφ_SPP1+	meta_pt	Up
Human Diseases	Infectious disease: bacterial	hsa05152	Tuberculosis	13/237	182/8546	0.00161968	0.00837133	0.0050791	1509/1051/7040/3684/3654/207/718/2033/7099/4261/5595/208/596	13	Mφ_SPP1+	meta_pt	Up
Human Diseases	Infectious disease: viral	hsa05161	Hepatitis B	12/237	163/8546	0.00188336	0.00951593	0.00577356	7040/6778/5605/3654/207/2033/7099/5293/5595/208/5579/596	12	Mφ_SPP1+	meta_pt	Up
Organismal Systems	Immune system	hsa04625	C-type lectin receptor signaling pathway	9/237	105/8546	0.00247807	0.0118947	0.00721684	5058/207/6237/22808/5293/9261/5595/5336/208	9	Mφ_SPP1+	meta_pt	Up
Human Diseases	Cancer: specific types	hsa05221	Acute myeloid leukemia	7/237	68/8546	0.00265387	0.0123277	0.0074795	3684/5605/207/5293/1050/5595/208	7	Mφ_SPP1+	meta_pt	Up
Organismal Systems	Immune system	hsa04664	Fc epsilon RI signaling pathway	7/237	69/8546	0.00288533	0.0131901	0.00800275	5605/207/5293/5595/5336/208/3635	7	Mφ_SPP1+	meta_pt	Up
Organismal Systems	Immune system	hsa04620	Toll-like receptor signaling pathway	9/237	109/8546	0.00319589	0.0143815	0.00872561	5605/9560/3654/6349/207/7099/5293/5595/208	9	Mφ_SPP1+	meta_pt	Up
Human Diseases	Infectious disease: viral	hsa05168	Herpes simplex virus 1 infection	12/237	182/8546	0.00466134	0.018908	0.0114719	598/3654/207/718/3678/6890/440275/5293/4940/4939/208/596	12	Mφ_SPP1+	meta_pt	Up
Environmental Information Processing	Signal transduction	hsa04668	TNF signaling pathway	9/237	119/8546	0.00571475	0.0211516	0.0128332	1051/79651/207/6868/10059/5293/8986/5595/208	9	Mφ_SPP1+	meta_pt	Up
Human Diseases	Infectious disease: bacterial	hsa05133	Pertussis	7/237	78/8546	0.00572857	0.0211516	0.0128332	2771/3684/3654/718/3678/7099/5595	7	Mφ_SPP1+	meta_pt	Up
Human Diseases	Infectious disease: parasitic	hsa05140	Leishmaniasis	7/237	79/8546	0.00614104	0.0221078	0.0134133	7040/3684/3654/718/7099/5595/5579	7	Mφ_SPP1+	meta_pt	Up
Environmental Information Processing	Signal transduction	hsa04064	NF-kappa B signaling pathway	8/237	105/8546	0.00859982	0.0291382	0.0176789	9560/598/3654/7099/7706/5336/5579/596	8	Mφ_SPP1+	meta_pt	Up
Human Diseases	Cancer: overview	hsa05203	Viral carcinogenesis	12/237	205/8546	0.0116304	0.0380067	0.0230596	7533/81/23352/718/2033/1108/87/5293/9261/5566/5595/51564	12	Mφ_SPP1+	meta_pt	Up
Organismal Systems	Endocrine system	hsa04917	Prolactin signaling pathway	6/237	71/8546	0.0136256	0.0436018	0.0264543	5605/207/5293/9306/5595/208	6	Mφ_SPP1+	meta_pt	Up
Organismal Systems	Immune system	hsa04621	NOD-like receptor signaling pathway	11/237	189/8546	0.0159988	0.0495447	0.03006	598/5027/7099/5585/10059/51393/5330/4940/4939/5595/596	11	Mφ_SPP1+	meta_pt	Up
Human Diseases	Immune disease	hsa05323	Rheumatoid arthritis	9/70	95/8546	6.56959e-08	1.28107e-05	8.92081e-06	3552/527/3725/6364/6348/3553/2353/3127/2920	9	Mφ_SPP1+	meta_pt	Down
Human Diseases	Infectious disease: bacterial	hsa05134	Legionellosis	7/70	56/8546	3.07191e-07	2.99512e-05	2.08567e-05	664/3553/4792/3312/3303/3304/2920	7	Mφ_SPP1+	meta_pt	Down
Organismal Systems	Immune system	hsa04620	Toll-like receptor signaling pathway	7/70	109/8546	2.80045e-05	0.00091967	0.000640418	3725/6348/6351/3553/4792/2353/6696	7	Mφ_SPP1+	meta_pt	Down
Human Diseases	Infectious disease: parasitic	hsa05140	Leishmaniasis	6/70	79/8546	4.21824e-05	0.00117508	0.000818274	3552/3725/3553/4792/2353/3127	6	Mφ_SPP1+	meta_pt	Down
Human Diseases	Cardiovascular disease	hsa05417	Lipid and atherosclerosis	9/70	216/8546	6.07767e-05	0.00148143	0.0010316	3725/6348/3553/4792/3312/2353/3303/3304/2920	9	Mφ_SPP1+	meta_pt	Down
Organismal Systems	Immune system	hsa04657	IL-17 signaling pathway	6/70	95/8546	0.000119011	0.00257858	0.00179561	3725/6364/3553/4792/2353/2920	6	Mφ_SPP1+	meta_pt	Down
Organismal Systems	Development and regeneration	hsa04380	Osteoclast differentiation	7/70	143/8546	0.000157645	0.00307407	0.00214065	353514/3552/3725/3553/4792/2353/2213	7	Mφ_SPP1+	meta_pt	Down
Environmental Information Processing	Signal transduction	hsa04668	TNF signaling pathway	6/70	119/8546	0.000407365	0.00529574	0.00368772	3725/6364/3553/4792/2353/2920	6	Mφ_SPP1+	meta_pt	Down
Human Diseases	Infectious disease: viral	hsa05166	Human T-cell leukemia virus 1 infection	8/70	224/8546	0.000458034	0.00558228	0.00388726	2114/3725/1026/1958/4792/7538/2353/3127	8	Mφ_SPP1+	meta_pt	Down
Organismal Systems	Immune system	hsa04662	B cell receptor signaling pathway	5/70	91/8546	0.000860129	0.00931806	0.00648869	353514/3725/4792/2353/2213	5	Mφ_SPP1+	meta_pt	Down
Human Diseases	Cardiovascular disease	hsa05418	Fluid shear stress and atherosclerosis	6/70	141/8546	0.000999059	0.0102535	0.00714009	3552/3162/3725/3553/1843/2353	6	Mφ_SPP1+	meta_pt	Down
Environmental Information Processing	Signaling molecules and interaction	hsa04061	Viral protein interaction with cytokine and cytokine receptor	5/70	100/8546	0.00131565	0.0128276	0.00893259	7852/6364/6348/6351/2920	5	Mφ_SPP1+	meta_pt	Down
Human Diseases	Infectious disease: parasitic	hsa05142	Chagas disease	5/70	103/8546	0.00150113	0.0139391	0.00970658	3725/6348/3553/4792/2353	5	Mφ_SPP1+	meta_pt	Down
Environmental Information Processing	Signal transduction	hsa04064	NF-kappa B signaling pathway	5/70	105/8546	0.00163506	0.0144926	0.010092	6351/3553/4792/597/2920	5	Mφ_SPP1+	meta_pt	Down
Organismal Systems	Immune system	hsa04659	Th17 cell differentiation	5/70	109/8546	0.00192904	0.0163549	0.0113888	3725/3553/4792/2353/3127	5	Mφ_SPP1+	meta_pt	Down
Human Diseases	Immune disease	hsa05321	Inflammatory bowel disease	4/70	66/8546	0.00202988	0.0164928	0.0114849	3552/3725/3553/3127	4	Mφ_SPP1+	meta_pt	Down
Human Diseases	Infectious disease: parasitic	hsa05145	Toxoplasmosis	5/70	112/8546	0.00217367	0.0169546	0.0118064	4792/3312/3303/3127/3304	5	Mφ_SPP1+	meta_pt	Down
Environmental Information Processing	Signaling molecules and interaction	hsa04060	Cytokine-cytokine receptor interaction	8/70	298/8546	0.00286984	0.0199864	0.0139176	8744/3552/7852/6364/6348/6351/3553/2920	8	Mφ_SPP1+	meta_pt	Down
Human Diseases	Infectious disease: bacterial	hsa05152	Tuberculosis	6/70	182/8546	0.00364345	0.0234801	0.0163505	3552/527/3553/4046/3127/2213	6	Mφ_SPP1+	meta_pt	Down
Human Diseases	Infectious disease: bacterial	hsa05133	Pertussis	4/70	78/8546	0.00373274	0.0234801	0.0163505	3552/3725/3553/2353	4	Mφ_SPP1+	meta_pt	Down
Organismal Systems	Immune system	hsa04612	Antigen processing and presentation	4/70	81/8546	0.00427459	0.0260483	0.0181389	3312/3303/3127/3304	4	Mφ_SPP1+	meta_pt	Down
Organismal Systems	Immune system	hsa04062	Chemokine signaling pathway	6/70	193/8546	0.00485314	0.0286777	0.0199699	7852/6364/6348/6351/4792/2920	6	Mφ_SPP1+	meta_pt	Down
Human Diseases	Endocrine and metabolic disease	hsa04940	Type I diabetes mellitus	3/70	44/8546	0.00548211	0.029781	0.0207382	3552/3553/3127	3	Mφ_SPP1+	meta_pt	Down
Human Diseases	Immune disease	hsa05332	Graft-versus-host disease	3/70	45/8546	0.00583958	0.0307762	0.0214312	3552/3553/3127	3	Mφ_SPP1+	meta_pt	Down
Organismal Systems	Immune system	hsa04658	Th1 and Th2 cell differentiation	4/70	93/8546	0.00697145	0.0357745	0.0249118	3725/4792/2353/3127	4	Mφ_SPP1+	meta_pt	Down
Organismal Systems	Digestive system	hsa04979	Cholesterol metabolism	3/70	51/8546	0.00827616	0.0403463	0.0280954	51129/1593/5360	3	Mφ_SPP1+	meta_pt	Down
Human Diseases	Endocrine and metabolic disease	hsa04933	AGE-RAGE signaling pathway in diabetic complications	4/70	101/8546	0.00928486	0.0441597	0.0307509	3552/3725/3553/1958	4	Mφ_SPP1+	meta_pt	Down
Human Diseases	Infectious disease: viral	hsa05163	Human cytomegalovirus infection	6/70	226/8546	0.0102578	0.0476256	0.0331644	7852/6348/6351/1026/3553/4792	6	Mφ_SPP1+	meta_pt	Down
Organismal Systems	Immune system	hsa04625	C-type lectin receptor signaling pathway	4/70	105/8546	0.0106091	0.048111	0.0335024	3725/3553/4792/4046	4	Mφ_SPP1+	meta_pt	Down
Human Diseases	Infectious disease: viral	hsa05164	Influenza A	8/37	173/8546	5.61277e-07	3.22021e-05	2.03382e-05	3553/834/4792/292/3127/3117/3123/3122	8	Mφ_TREM2+	meta_pt	Down
Human Diseases	Infectious disease: parasitic	hsa05140	Leishmaniasis	6/37	79/8546	9.52712e-07	3.22021e-05	2.03382e-05	3553/4792/3127/3117/3123/3122	6	Mφ_TREM2+	meta_pt	Down
Human Diseases	Endocrine and metabolic disease	hsa04940	Type I diabetes mellitus	5/37	44/8546	1.10438e-06	3.22021e-05	2.03382e-05	3553/3127/3117/3123/3122	5	Mφ_TREM2+	meta_pt	Down
Organismal Systems	Immune system	hsa04612	Antigen processing and presentation	6/37	81/8546	1.10543e-06	3.22021e-05	2.03382e-05	3304/3127/3117/3123/972/3122	6	Mφ_TREM2+	meta_pt	Down
Human Diseases	Immune disease	hsa05332	Graft-versus-host disease	5/37	45/8546	1.23854e-06	3.22021e-05	2.03382e-05	3553/3127/3117/3123/3122	5	Mφ_TREM2+	meta_pt	Down
Human Diseases	Immune disease	hsa05323	Rheumatoid arthritis	6/37	95/8546	2.83357e-06	6.13939e-05	3.87751e-05	3553/3127/54/3117/3123/3122	6	Mφ_TREM2+	meta_pt	Down
Human Diseases	Infectious disease: bacterial	hsa05134	Legionellosis	5/37	56/8546	3.74131e-06	6.94814e-05	4.3883e-05	3553/834/3304/4792/1937	5	Mφ_TREM2+	meta_pt	Down
Organismal Systems	Immune system	hsa04659	Th17 cell differentiation	6/37	109/8546	6.31945e-06	0.000102691	6.48575e-05	3553/4792/3127/3117/3123/3122	6	Mφ_TREM2+	meta_pt	Down
Human Diseases	Infectious disease: parasitic	hsa05145	Toxoplasmosis	6/37	112/8546	7.39622e-06	0.000106834	6.74743e-05	3304/4792/3127/3117/3123/3122	6	Mφ_TREM2+	meta_pt	Down
Human Diseases	Immune disease	hsa05321	Inflammatory bowel disease	5/37	66/8546	8.48363e-06	0.000110287	6.96551e-05	3553/3127/3117/3123/3122	5	Mφ_TREM2+	meta_pt	Down
Human Diseases	Immune disease	hsa05310	Asthma	4/37	32/8546	9.80619e-06	0.000115036	7.26544e-05	3127/3117/3123/3122	4	Mφ_TREM2+	meta_pt	Down
Human Diseases	Infectious disease: viral	hsa05168	Herpes simplex virus 1 infection	7/37	182/8546	1.06187e-05	0.000115036	7.26544e-05	3553/4792/3127/3117/3123/972/3122	7	Mφ_TREM2+	meta_pt	Down
Human Diseases	Immune disease	hsa05330	Allograft rejection	4/37	39/8546	2.19493e-05	0.000219493	0.000138627	3127/3117/3123/3122	4	Mφ_TREM2+	meta_pt	Down
Organismal Systems	Immune system	hsa04658	Th1 and Th2 cell differentiation	5/37	93/8546	4.53386e-05	0.000421001	0.000265896	4792/3127/3117/3123/3122	5	Mφ_TREM2+	meta_pt	Down
Organismal Systems	Immune system	hsa04672	Intestinal immune network for IgA production	4/37	50/8546	5.94028e-05	0.000514824	0.000325152	3127/3117/3123/3122	4	Mφ_TREM2+	meta_pt	Down
Organismal Systems	Immune system	hsa04640	Hematopoietic cell lineage	5/37	100/8546	6.42562e-05	0.000522082	0.000329736	3553/3127/3117/3123/3122	5	Mφ_TREM2+	meta_pt	Down
Human Diseases	Infectious disease: bacterial	hsa05150	Staphylococcus aureus infection	5/37	102/8546	7.06441e-05	0.00054022	0.000341191	714/3127/3117/3123/3122	5	Mφ_TREM2+	meta_pt	Down
Human Diseases	Immune disease	hsa05320	Autoimmune thyroid disease	4/37	54/8546	8.05706e-05	0.000581899	0.000367515	3127/3117/3123/3122	4	Mφ_TREM2+	meta_pt	Down
Human Diseases	Infectious disease: bacterial	hsa05152	Tuberculosis	6/37	182/8546	0.000115326	0.000789075	0.000498363	3553/3127/3117/3123/972/3122	6	Mφ_TREM2+	meta_pt	Down
Human Diseases	Cardiovascular disease	hsa05416	Viral myocarditis	4/37	70/8546	0.000222331	0.00144515	0.000912726	3127/3117/3123/3122	4	Mφ_TREM2+	meta_pt	Down
Cellular Processes	Transport and catabolism	hsa04142	Lysosome	5/37	133/8546	0.000247397	0.00153151	0.000967267	2517/3988/9516/1075/54	5	Mφ_TREM2+	meta_pt	Down
Human Diseases	Cardiovascular disease	hsa05417	Lipid and atherosclerosis	6/37	216/8546	0.000293539	0.00173455	0.0010955	3553/834/3304/4792/4318/6648	6	Mφ_TREM2+	meta_pt	Down
Human Diseases	Immune disease	hsa05322	Systemic lupus erythematosus	5/37	141/8546	0.00032453	0.0018343	0.0011585	714/3127/3117/3123/3122	5	Mφ_TREM2+	meta_pt	Down
Human Diseases	Infectious disease: viral	hsa05166	Human T-cell leukemia virus 1 infection	6/37	224/8546	0.000356966	0.00193357	0.0012212	4792/292/3127/3117/3123/3122	6	Mφ_TREM2+	meta_pt	Down
Environmental Information Processing	Signal transduction	hsa04064	NF-kappa B signaling pathway	4/37	105/8546	0.00104045	0.00520227	0.00328565	3553/597/6351/4792	4	Mφ_TREM2+	meta_pt	Down
Organismal Systems	Immune system	hsa04621	NOD-like receptor signaling pathway	5/37	189/8546	0.00123087	0.00592641	0.00374299	10135/3553/834/4792/7295	5	Mφ_TREM2+	meta_pt	Down
Human Diseases	Infectious disease: viral	hsa05169	Epstein-Barr virus infection	5/37	204/8546	0.00172739	0.00802	0.00506527	4792/3127/3117/3123/3122	5	Mφ_TREM2+	meta_pt	Down
Human Diseases	Infectious disease: viral	hsa05171	Coronavirus disease - COVID-19	5/37	238/8546	0.00338081	0.0151554	0.0095718	3553/834/4792/714/6139	5	Mφ_TREM2+	meta_pt	Down
Human Diseases	Infectious disease: bacterial	hsa05133	Pertussis	3/37	78/8546	0.0045469	0.0190333	0.012021	3553/834/714	3	Mφ_TREM2+	meta_pt	Down
Cellular Processes	Transport and catabolism	hsa04145	Phagosome	4/37	159/8546	0.00472524	0.0190333	0.012021	3127/3117/3123/3122	4	Mφ_TREM2+	meta_pt	Down
Environmental Information Processing	Signaling molecules and interaction	hsa04514	Cell adhesion molecules	4/37	160/8546	0.00483152	0.0190333	0.012021	3127/3117/3123/3122	4	Mφ_TREM2+	meta_pt	Down
Organismal Systems	Immune system	hsa04657	IL-17 signaling pathway	3/37	95/8546	0.00786666	0.0300784	0.0189969	3553/4792/4318	3	Mφ_TREM2+	meta_pt	Down
Human Diseases	Infectious disease: parasitic	hsa05142	Chagas disease	3/37	103/8546	0.00981621	0.0364602	0.0230275	3553/4792/714	3	Mφ_TREM2+	meta_pt	Down
Organismal Systems	Immune system	hsa04625	C-type lectin receptor signaling pathway	3/37	105/8546	0.0103438	0.0373525	0.0235911	3553/834/4792	3	Mφ_TREM2+	meta_pt	Down
Organismal Systems	Immune system	hsa04620	Toll-like receptor signaling pathway	3/37	109/8546	0.0114478	0.0402221	0.0254034	3553/6351/4792	3	Mφ_TREM2+	meta_pt	Down
Environmental Information Processing	Signal transduction	hsa04668	TNF signaling pathway	3/37	119/8546	0.0144974	0.0483247	0.0305209	3553/4792/4318	3	Mφ_TREM2+	meta_pt	Down
Human Diseases	Infectious disease: viral	hsa05171	Coronavirus disease - COVID-19	29/132	238/8546	1.49811e-18	1.44568e-16	1.30099e-16	6171/3725/2197/6176/6156/9636/6166/6205/6157/6223/6144/6234/6233/6167/6137/6209/6161/6208/6201/6152/6141/6154/6231/6181/25873/6136/6850/6159/4938	29	Neutrophil	meta_pt	Up
Human Diseases	Cardiovascular disease	hsa05417	Lipid and atherosclerosis	12/132	216/8546	0.000121236	0.00779954	0.00701894	3320/3303/3326/3312/3304/3725/1649/5879/9619/29108/19/3329	12	Neutrophil	meta_pt	Up
Cellular Processes	Transport and catabolism	hsa04142	Lysosome	9/132	133/8546	0.000205918	0.00928466	0.00835543	7805/1509/427/533/10577/4758/8763/1211/4074	9	Neutrophil	meta_pt	Up
Organismal Systems	Immune system	hsa04612	Antigen processing and presentation	7/132	81/8546	0.000240535	0.00928466	0.00835543	3320/3303/3326/3312/3304/10437/5721	7	Neutrophil	meta_pt	Up
Human Diseases	Infectious disease: bacterial	hsa05134	Legionellosis	5/132	56/8546	0.00165606	0.04566	0.0410902	3303/3312/3304/29108/3329	5	Neutrophil	meta_pt	Up
Environmental Information Processing	Signal transduction	hsa04668	TNF signaling pathway	14/132	119/8546	3.27863e-09	7.60456e-07	5.9691e-07	1540/1326/2919/4790/5606/8837/3659/602/7128/5743/3383/3726/9021/3553	14	Neutrophil	meta_pt	Down
Environmental Information Processing	Signal transduction	hsa04064	NF-kappa B signaling pathway	13/132	105/8546	6.55566e-09	7.60456e-07	5.9691e-07	5328/1540/929/7099/2919/4790/7706/8837/7128/5743/3383/597/3553	13	Neutrophil	meta_pt	Down
Organismal Systems	Immune system	hsa04625	C-type lectin receptor signaling pathway	10/132	105/8546	4.56526e-06	0.000353047	0.00027712	114548/338339/1540/4790/1960/3659/602/64581/5743/3553	10	Neutrophil	meta_pt	Down
Organismal Systems	Immune system	hsa04640	Hematopoietic cell lineage	9/132	100/8546	2.20977e-05	0.00128167	0.00100603	4311/929/3566/7850/1378/3552/960/1604/3553	9	Neutrophil	meta_pt	Down
Organismal Systems	Development and regeneration	hsa04380	Osteoclast differentiation	10/132	143/8546	6.88256e-05	0.00266126	0.00208892	1540/3552/4790/2355/2212/2354/3726/3937/9021/3553	10	Neutrophil	meta_pt	Down
Human Diseases	Cardiovascular disease	hsa05417	Lipid and atherosclerosis	12/132	216/8546	0.000121236	0.00401812	0.00315397	114548/7494/929/7099/2919/4790/5606/4973/4780/3383/6648/3553	12	Neutrophil	meta_pt	Down
Human Diseases	Infectious disease: bacterial	hsa05133	Pertussis	7/132	78/8546	0.000189894	0.00484585	0.00380368	114548/929/7099/3552/4790/3659/3553	7	Neutrophil	meta_pt	Down
Human Diseases	Infectious disease: parasitic	hsa05140	Leishmaniasis	7/132	79/8546	0.00020571	0.00484585	0.00380368	7099/1378/3552/4790/2212/5743/3553	7	Neutrophil	meta_pt	Down
Human Diseases	Infectious disease: bacterial	hsa05134	Legionellosis	6/132	56/8546	0.000208873	0.00484585	0.00380368	929/7099/1378/2919/4790/3553	6	Neutrophil	meta_pt	Down
Human Diseases	Infectious disease: bacterial	hsa05135	Yersinia infection	9/132	138/8546	0.000271782	0.00573213	0.00449936	114548/2776/7099/4790/5606/10096/2212/3937/3553	9	Neutrophil	meta_pt	Down
Human Diseases	Immune disease	hsa05321	Inflammatory bowel disease	6/132	66/8546	0.000515321	0.0091965	0.00721867	8807/3566/7099/3552/4790/3553	6	Neutrophil	meta_pt	Down
Human Diseases	Infectious disease: viral	hsa05164	Influenza A	9/132	173/8546	0.00139531	0.020232	0.0158808	114548/4928/7099/3552/4790/7706/3383/9021/3553	9	Neutrophil	meta_pt	Down
Human Diseases	Cardiovascular disease	hsa05418	Fluid shear stress and atherosclerosis	8/132	141/8546	0.00148516	0.020268	0.0159091	10365/7056/7850/3552/4790/4780/3383/3553	8	Neutrophil	meta_pt	Down
Human Diseases	Infectious disease: bacterial	hsa05152	Tuberculosis	9/132	182/8546	0.0019815	0.0241951	0.0189916	929/7099/1378/3552/4790/3687/2212/64581/3553	9	Neutrophil	meta_pt	Down
Organismal Systems	Immune system	hsa04657	IL-17 signaling pathway	6/132	95/8546	0.00342623	0.0361311	0.0283606	2919/4790/7128/2354/5743/3553	6	Neutrophil	meta_pt	Down
Human Diseases	Cancer: specific types	hsa05221	Acute myeloid leukemia	5/132	68/8546	0.00390088	0.0370921	0.029115	673/6777/929/4790/597	5	Neutrophil	meta_pt	Down
Human Diseases	Endocrine and metabolic disease	hsa04933	AGE-RAGE signaling pathway in diabetic complications	6/132	101/8546	0.00463541	0.0384077	0.0301476	6777/7056/3552/4790/3383/3553	6	Neutrophil	meta_pt	Down
Cellular Processes	Cell growth and death	hsa04210	Apoptosis	7/132	137/8546	0.00521983	0.0417587	0.0327779	4790/7846/4001/8837/1439/4170/597	7	Neutrophil	meta_pt	Down
Organismal Systems	Immune system	hsa04664	Fc epsilon RI signaling pathway	7/113	69/8546	3.21805e-05	0.00762678	0.00728295	2207/6850/5605/5293/695/2205/5608	7	pDC	meta_pt	Up
Organismal Systems	Immune system	hsa04662	B cell receptor signaling pathway	7/113	91/8546	0.000190143	0.0225319	0.0215162	29760/6850/5777/5605/5293/10859/695	7	pDC	meta_pt	Up
Human Diseases	Infectious disease: bacterial	hsa05135	Yersinia infection	8/113	138/8546	0.000464446	0.0348964	0.0333232	29108/10095/920/5605/3676/5293/5608/5585	8	pDC	meta_pt	Up
Organismal Systems	Development and regeneration	hsa04380	Osteoclast differentiation	8/113	143/8546	0.000588969	0.0348964	0.0333232	29760/6850/3454/653361/5293/10859/695/5608	8	pDC	meta_pt	Up
Human Diseases	Cardiovascular disease	hsa05417	Lipid and atherosclerosis	11/72	216/8546	1.62779e-06	0.000153827	0.00012594	4790/3383/3309/3329/468/3303/3320/3326/4780/637/3304	11	pDC	meta_pt	Down
Organismal Systems	Endocrine system	hsa04928	Parathyroid hormone synthesis, secretion and action	6/72	115/8546	0.000395123	0.016216	0.0132762	3727/11214/468/5142/4929/1026	6	pDC	meta_pt	Down
Human Diseases	Infectious disease: viral	hsa05166	Human T-cell leukemia virus 1 infection	8/72	224/8546	0.000555252	0.016216	0.0132762	7046/4790/3383/5423/5971/468/7538/1026	8	pDC	meta_pt	Down
Organismal Systems	Immune system	hsa04612	Antigen processing and presentation	5/72	81/8546	0.000574983	0.016216	0.0132762	3309/3303/3320/3326/3304	5	pDC	meta_pt	Down
Human Diseases	Infectious disease: viral	hsa05164	Influenza A	7/72	173/8546	0.000600592	0.016216	0.0132762	4600/3838/4790/3337/3383/9021/637	7	pDC	meta_pt	Down
Cellular Processes	Cell growth and death	hsa04210	Apoptosis	6/72	137/8546	0.000997992	0.0196315	0.0160726	5366/4790/10018/468/637/4170	6	pDC	meta_pt	Down
Human Diseases	Cardiovascular disease	hsa05418	Fluid shear stress and atherosclerosis	6/72	141/8546	0.00115888	0.0196315	0.0160726	4790/3383/7056/3320/3326/4780	6	pDC	meta_pt	Down
Human Diseases	Infectious disease: bacterial	hsa05134	Legionellosis	4/72	56/8546	0.00122229	0.0196315	0.0160726	4790/3329/3303/3304	4	pDC	meta_pt	Down
Organismal Systems	Development and regeneration	hsa04380	Osteoclast differentiation	6/72	143/8546	0.00124644	0.0196315	0.0160726	7046/3727/4790/9021/5971/2355	6	pDC	meta_pt	Down
Human Diseases	Endocrine and metabolic disease	hsa04932	Non-alcoholic fatty liver disease	6/72	157/8546	0.00200966	0.0253277	0.0207361	4790/9021/10018/468/4725/637	6	pDC	meta_pt	Down
Organismal Systems	Immune system	hsa04659	Th17 cell differentiation	5/72	109/8546	0.00218565	0.025818	0.0211376	7046/4790/3320/3326/3662	5	pDC	meta_pt	Down
Human Diseases	Immune disease	hsa05310	Asthma	45659	32/8546	0.0074753	0.0382954	0.00161244	3118	1	cDC2	PT_normal	Up
Human Diseases	Immune disease	hsa05330	Allograft rejection	45659	39/8546	0.00910678	0.0382954	0.00161244	3118	1	cDC2	PT_normal	Up
Human Diseases	Endocrine and metabolic disease	hsa04940	Type I diabetes mellitus	45659	44/8546	0.0102713	0.0382954	0.00161244	3118	1	cDC2	PT_normal	Up
Human Diseases	Immune disease	hsa05332	Graft-versus-host disease	45659	45/8546	0.0105041	0.0382954	0.00161244	3118	1	cDC2	PT_normal	Up
Organismal Systems	Immune system	hsa04672	Intestinal immune network for IgA production	45659	50/8546	0.0116678	0.0382954	0.00161244	3118	1	cDC2	PT_normal	Up
Human Diseases	Immune disease	hsa05320	Autoimmune thyroid disease	45659	54/8546	0.0125983	0.0382954	0.00161244	3118	1	cDC2	PT_normal	Up
Human Diseases	Immune disease	hsa05321	Inflammatory bowel disease	45659	66/8546	0.0153871	0.0382954	0.00161244	3118	1	cDC2	PT_normal	Up
Human Diseases	Cardiovascular disease	hsa05416	Viral myocarditis	45659	70/8546	0.0163158	0.0382954	0.00161244	3118	1	cDC2	PT_normal	Up
Human Diseases	Infectious disease: parasitic	hsa05140	Leishmaniasis	45659	79/8546	0.0184038	0.0382954	0.00161244	3118	1	cDC2	PT_normal	Up
Organismal Systems	Immune system	hsa04612	Antigen processing and presentation	45659	81/8546	0.0188675	0.0382954	0.00161244	3118	1	cDC2	PT_normal	Up
Organismal Systems	Immune system	hsa04662	B cell receptor signaling pathway	45659	91/8546	0.0211844	0.0382954	0.00161244	8519	1	cDC2	PT_normal	Up
Organismal Systems	Immune system	hsa04658	Th1 and Th2 cell differentiation	45659	93/8546	0.0216474	0.0382954	0.00161244	3118	1	cDC2	PT_normal	Up
Human Diseases	Immune disease	hsa05323	Rheumatoid arthritis	45659	95/8546	0.0221103	0.0382954	0.00161244	3118	1	cDC2	PT_normal	Up
Organismal Systems	Immune system	hsa04640	Hematopoietic cell lineage	45659	100/8546	0.0232672	0.0382954	0.00161244	3118	1	cDC2	PT_normal	Up
Human Diseases	Infectious disease: bacterial	hsa05150	Staphylococcus aureus infection	45659	102/8546	0.0237297	0.0382954	0.00161244	3118	1	cDC2	PT_normal	Up
Organismal Systems	Immune system	hsa04659	Th17 cell differentiation	45659	109/8546	0.0253478	0.0382954	0.00161244	3118	1	cDC2	PT_normal	Up
Human Diseases	Infectious disease: parasitic	hsa05145	Toxoplasmosis	45659	112/8546	0.0260409	0.0382954	0.00161244	3118	1	cDC2	PT_normal	Up
Human Diseases	Immune disease	hsa05322	Systemic lupus erythematosus	45659	141/8546	0.0327276	0.045455	0.00191389	3118	1	cDC2	PT_normal	Up
Cellular Processes	Transport and catabolism	hsa04145	Phagosome	45659	159/8546	0.0368664	0.0458064	0.00192869	3118	1	cDC2	PT_normal	Up
Environmental Information Processing	Signaling molecules and interaction	hsa04514	Cell adhesion molecules	45659	160/8546	0.037096	0.0458064	0.00192869	3118	1	cDC2	PT_normal	Up
Human Diseases	Infectious disease: viral	hsa05164	Influenza A	45659	173/8546	0.0400793	0.0458064	0.00192869	3118	1	cDC2	PT_normal	Up
Human Diseases	Infectious disease: bacterial	hsa05152	Tuberculosis	45659	182/8546	0.0421419	0.0458064	0.00192869	3118	1	cDC2	PT_normal	Up
Human Diseases	Infectious disease: viral	hsa05168	Herpes simplex virus 1 infection	45659	182/8546	0.0421419	0.0458064	0.00192869	3118	1	cDC2	PT_normal	Up
Human Diseases	Infectious disease: viral	hsa05169	Epstein-Barr virus infection	45659	204/8546	0.0471745	0.0491402	0.00206906	3118	1	cDC2	PT_normal	Up
Cellular Processes	Transport and catabolism	hsa04148	Efferocytosis	45723	157/8546	0.000201684	0.00418784	0.00319598	948/23166/7057	3	cDC2	PT_normal	Down
Cellular Processes	Transport and catabolism	hsa04145	Phagosome	45723	159/8546	0.000209392	0.00418784	0.00319598	948/7057/653361	3	cDC2	PT_normal	Down
Human Diseases	Infectious disease: parasitic	hsa05144	Malaria	45695	50/8546	0.000691462	0.0092195	0.00703593	948/7057	2	cDC2	PT_normal	Down
Human Diseases	Infectious disease: bacterial	hsa05134	Legionellosis	45729	56/8546	7.27679e-05	0.00371116	0.00268092	3303/3304/1937	3	Mono_CD16+	PT_normal	Down
Organismal Systems	Immune system	hsa04612	Antigen processing and presentation	45729	81/8546	0.000219099	0.00558702	0.00403603	3303/3304/10437	3	Mono_CD16+	PT_normal	Down
Metabolism	Carbohydrate metabolism	hsa00030	Pentose phosphate pathway	45701	31/8546	0.000968927	0.0164718	0.0118991	64080/226	2	Mono_CD16+	PT_normal	Down
Human Diseases	Cardiovascular disease	hsa05417	Lipid and atherosclerosis	45729	216/8546	0.00377572	0.0391363	0.0282718	3303/3304/653361	3	Mono_CD16+	PT_normal	Down
Organismal Systems	Aging	hsa04213	Longevity regulating pathway - multiple species	45701	62/8546	0.00383689	0.0391363	0.0282718	3303/3304	2	Mono_CD16+	PT_normal	Down
Organismal Systems	Digestive system	hsa04979	Cholesterol metabolism	4/39	51/8546	7.93265e-05	0.00627387	0.00554742	348/341/706/6272	4	Mφ_CD163L1+	PT_normal	Up
Organismal Systems	Immune system	hsa04620	Toll-like receptor signaling pathway	5/39	109/8546	0.000125477	0.00627387	0.00554742	6696/6352/4283/3627/1513	5	Mφ_CD163L1+	PT_normal	Up
Human Diseases	Immune disease	hsa05323	Rheumatoid arthritis	4/39	95/8546	0.000875014	0.0212059	0.0187505	1514/3127/6352/1513	4	Mφ_CD163L1+	PT_normal	Up
Human Diseases	Infectious disease: viral	hsa05164	Influenza A	5/39	173/8546	0.0010578	0.0212059	0.0187505	3127/4599/6352/3627/4940	5	Mφ_CD163L1+	PT_normal	Up
Environmental Information Processing	Signaling molecules and interaction	hsa04061	Viral protein interaction with cytokine and cytokine receptor	4/39	100/8546	0.0010603	0.0212059	0.0187505	6362/6352/4283/3627	4	Mφ_CD163L1+	PT_normal	Up
Human Diseases	Infectious disease: viral	hsa05169	Epstein-Barr virus infection	5/39	204/8546	0.00219532	0.0365886	0.032352	3127/9636/6890/3627/4940	5	Mφ_CD163L1+	PT_normal	Up
Cellular Processes	Transport and catabolism	hsa04142	Lysosome	4/39	133/8546	0.00302435	0.043205	0.0382023	1514/6556/6272/1513	4	Mφ_CD163L1+	PT_normal	Up
Human Diseases	Immune disease	hsa05323	Rheumatoid arthritis	45900	95/8546	1.10594e-09	1.4709e-07	9.89522e-08	3127/6348/1514/7124/2353/3118/3552/6347	8	Mφ_SPP1+	PT_normal	Up
Human Diseases	Endocrine and metabolic disease	hsa04940	Type I diabetes mellitus	45808	44/8546	4.40439e-07	1.80024e-05	1.21108e-05	3107/3127/7124/3118/3552	5	Mφ_SPP1+	PT_normal	Up
Human Diseases	Immune disease	hsa05332	Graft-versus-host disease	45808	45/8546	4.94236e-07	1.80024e-05	1.21108e-05	3107/3127/7124/3118/3552	5	Mφ_SPP1+	PT_normal	Up
Human Diseases	Cardiovascular disease	hsa05418	Fluid shear stress and atherosclerosis	45869	141/8546	5.41425e-07	1.80024e-05	1.21108e-05	1514/4259/7124/2353/3162/3552/6347	7	Mφ_SPP1+	PT_normal	Up
Human Diseases	Infectious disease: parasitic	hsa05140	Leishmaniasis	45808	79/8546	8.36169e-06	0.000202632	0.000136317	3127/7124/2353/3118/3552	5	Mφ_SPP1+	PT_normal	Up
Organismal Systems	Immune system	hsa04612	Antigen processing and presentation	45808	81/8546	9.45766e-06	0.000202632	0.000136317	3107/3127/1514/7124/3118	5	Mφ_SPP1+	PT_normal	Up
Human Diseases	Immune disease	hsa05330	Allograft rejection	4/31	39/8546	1.06648e-05	0.000202632	0.000136317	3107/3127/7124/3118	4	Mφ_SPP1+	PT_normal	Up
Cellular Processes	Transport and catabolism	hsa04145	Phagosome	6/31	159/8546	1.89063e-05	0.000304995	0.000205181	3107/3127/8685/1514/3118/81035	6	Mφ_SPP1+	PT_normal	Up
Organismal Systems	Immune system	hsa04657	IL-17 signaling pathway	45808	95/8546	2.06388e-05	0.000304995	0.000205181	6280/6279/7124/2353/6347	5	Mφ_SPP1+	PT_normal	Up
Organismal Systems	Immune system	hsa04620	Toll-like receptor signaling pathway	45808	109/8546	4.01577e-05	0.000534097	0.000359306	6348/6351/7124/2353/6696	5	Mφ_SPP1+	PT_normal	Up
Human Diseases	Immune disease	hsa05321	Inflammatory bowel disease	4/31	66/8546	8.72781e-05	0.00105527	0.000709918	3127/7124/3118/3552	4	Mφ_SPP1+	PT_normal	Up
Human Diseases	Infectious disease: viral	hsa05166	Human T-cell leukemia virus 1 infection	6/31	224/8546	0.000128915	0.00142881	0.000961211	3107/3127/1958/7124/2353/3118	6	Mφ_SPP1+	PT_normal	Up
Human Diseases	Immune disease	hsa05310	Asthma	45747	32/8546	0.000199646	0.00204253	0.00137408	3127/7124/3118	3	Mφ_SPP1+	PT_normal	Up
Human Diseases	Infectious disease: viral	hsa05164	Influenza A	45808	173/8546	0.000355729	0.0033438	0.00224949	3127/7124/3118/3552/6347	5	Mφ_SPP1+	PT_normal	Up
Environmental Information Processing	Signaling molecules and interaction	hsa04061	Viral protein interaction with cytokine and cytokine receptor	4/31	100/8546	0.000435722	0.0033438	0.00224949	6348/6351/7124/6347	4	Mφ_SPP1+	PT_normal	Up
Organismal Systems	Immune system	hsa04640	Hematopoietic cell lineage	4/31	100/8546	0.000435722	0.0033438	0.00224949	3127/7124/3118/3552	4	Mφ_SPP1+	PT_normal	Up
Human Diseases	Infectious disease: viral	hsa05168	Herpes simplex virus 1 infection	45808	182/8546	0.000449306	0.0033438	0.00224949	3107/3127/7124/3118/6347	5	Mφ_SPP1+	PT_normal	Up
Human Diseases	Endocrine and metabolic disease	hsa04933	AGE-RAGE signaling pathway in diabetic complications	4/31	101/8546	0.000452544	0.0033438	0.00224949	1958/7124/3552/6347	4	Mφ_SPP1+	PT_normal	Up
Human Diseases	Infectious disease: parasitic	hsa05142	Chagas disease	4/31	103/8546	0.000487574	0.00341302	0.00229606	6348/7124/2353/6347	4	Mφ_SPP1+	PT_normal	Up
Human Diseases	Immune disease	hsa05320	Autoimmune thyroid disease	45747	54/8546	0.000945918	0.00629036	0.00423174	3107/3127/3118	3	Mφ_SPP1+	PT_normal	Up
Human Diseases	Infectious disease: viral	hsa05163	Human cytomegalovirus infection	45808	226/8546	0.00119866	0.00759152	0.00510708	3107/6348/6351/7124/6347	5	Mφ_SPP1+	PT_normal	Up
Cellular Processes	Cell growth and death	hsa04210	Apoptosis	4/31	137/8546	0.00142119	0.00859175	0.00577997	597/1514/7124/2353	4	Mφ_SPP1+	PT_normal	Up
Human Diseases	Cardiovascular disease	hsa05416	Viral myocarditis	45747	70/8546	0.00200729	0.0116074	0.00780867	3107/3127/3118	3	Mφ_SPP1+	PT_normal	Up
Environmental Information Processing	Signaling molecules and interaction	hsa04514	Cell adhesion molecules	4/31	160/8546	0.00251069	0.0139134	0.00936002	3107/3127/3118/1462	4	Mφ_SPP1+	PT_normal	Up
Human Diseases	Infectious disease: bacterial	hsa05133	Pertussis	45747	78/8546	0.00273557	0.0145532	0.00979045	7124/2353/3552	3	Mφ_SPP1+	PT_normal	Up
Human Diseases	Infectious disease: bacterial	hsa05152	Tuberculosis	4/31	182/8546	0.00399455	0.0197967	0.0133179	3127/7124/3118/3552	4	Mφ_SPP1+	PT_normal	Up
Environmental Information Processing	Signaling molecules and interaction	hsa04060	Cytokine-cytokine receptor interaction	45808	298/8546	0.00401887	0.0197967	0.0133179	6348/6351/7124/3552/6347	5	Mφ_SPP1+	PT_normal	Up
Organismal Systems	Immune system	hsa04658	Th1 and Th2 cell differentiation	45747	93/8546	0.0044981	0.021366	0.0143736	3127/2353/3118	3	Mφ_SPP1+	PT_normal	Up
[truncated: 51 more rows]

## Sheet: SupTable10
SupTable10 Quantifying up- and downregulated genes for each myeloid cell subtype across tumor stage comparisons.
[truncated: 97 more rows]

[truncated: 6 more sheets: SupTable11, SupTable12, SupTable13, SupTable14, SupTable15, SupTable16]
